# Supplementary material for: Ancient Patrilineal Lines and Relatively High ECAY Diversity Preserved in Indigenous Horses Revealed With Novel Y-Chromosome Markers
Source: Front Genet. 2020 May 21;11:467. doi: 10.3389/fgene.2020.00467 (PMC7253630; doi:10.3389/fgene.2020.00467)
Supplement: FIGURE S1 — Geographic distributions of sampled Chinese indigenous horse populations. [file Data_Sheet_1.ZIP]

Archive with 12 entries (11 files):
- supplementary materials/
- supplementary materials/Fig S1. Geographic distributions of Chinese indigenous horse populations .doc
- supplementary materials/Fig S2. The MassARRAY genotyping results.docx
- supplementary materials/Fig S3. The merged SNP-CNV-RBV data analyis.png
- supplementary materials/Table S1. ECAY-specific Primers for screening SNPs .doc
- supplementary materials/Table S2. Segregating sites identified in the present study.doc
- supplementary materials/Table S3. Primers for real-time PCR.doc
- supplementary materials/Table S4. The information of primers for pyrosequencing.doc
- supplementary materials/Table S5.  The genotyping results of the 14 segregating sites screened.xls
- supplementary materials/Table S6.  The merged SNP genotyping dataset.xls
- supplementary materials/Table S7. The CNVs of the DNA fragments containing the 11 segregating sites .xls
- supplementary materials/Table S8. The merged SNP-CNV-RBV data.xlsx
