# Supplementary material for: Ancient Patrilineal Lines and Relatively High ECAY Diversity Preserved in Indigenous Horses Revealed With Novel Y-Chromosome Markers
Source: Front Genet. 2020 May 21;11:467. doi: 10.3389/fgene.2020.00467 (PMC7253630; doi:10.3389/fgene.2020.00467)
Supplement: FIGURE S1 — Geographic distributions of sampled Chinese indigenous horse populations. [file Data_Sheet_1.ZIP › supplementary materials/Table S5. The genotyping results of the 14 segregating sites screened.xls]

## Sheet: Sheet1
Table S5. The genotyping results of the studied horses at the 14 segregating sites screened in the present study
	Breed	Sample	165	17	102	103	9	14	1	111	112	12	132	133	4	Haplotype
1	IMG	MG 028	AG	GA	GT	C	GA	T	A	GT	DEL.T	T	G	G	C	SHT1
2		MG 12	AG	GA	GT	C	GA	T	A	GT	DEL.T	T	G	G	C	SHT1
3		MG 13	AG	GA	GT	C	GA	T	A	GT	DEL.T	T	G	G	C	SHT1
4		MG 14	AG	GA	GT	C	GA	T	A	GT	DEL.T	T	G	G	C	SHT1
5		MG 2	AG	GA	GT	C	GA	T	A	GT	DEL.T	A	G	G	C	SHT2
6		MG 21	AG	GA	GT	C	GA	T	A	GT	DEL.T	T	G	G	C	SHT1
7		WMG 8	AG	GA	GT	C	GA	T	A	GT	DEL.T	T	G	G	C	SHT1
8	YQ	YQ 10	AG	GA	GT	C	GA	T	A	GT	DEL.T	A	G	G	C	SHT2
9		YQ 31	AG	GA	GT	C	GA	T	A	GT	DEL.T	A	G	G	C	SHT2
10		YQ 36	AG	GA	GT	C	GA	T	A	GT	DEL.T	A	G	G	C	SHT2
11		YQ 41	AG	GA	GT	C	GA	T	A	GT	DEL.T	A	G	G	C	SHT2
12		YQ 43	AG	GA	GT	C	GA	T	A	GT	DEL.T	A	G	G	C	SHT2
13		YQ 44	AG	GA	GT	C	GA	T	A	GT	DEL.T	A	G	G	C	SHT2
14		YQ 52	AG	GA	GT	C	GA	T	A	GT	DEL.T	A	G	G	C	SHT2
15		YQ 55	AG	GA	GT	C	GA	T	A	GT	DEL.T	A	G	G	C	SHT2
16	ELC	ELC 1	AG	GA	GT	C	GA	T	A	GT	DEL.T	A	G	G	C	SHT2
17		ELC 12	AG	GA	GT	C	GA	T	A	GT	DEL.T	A	G	G	C	SHT2
18		ELC 14	AG	GA	GT	C	GA	T	A	GT	DEL.T	T	G	G	C	SHT1
19		ELC 15	AG	GA	GT	C	GA	T	A	GT	DEL.T	A	G	G	C	SHT2
20		ELC 19	AG	GA	GT	C	GA	T	A	GT	DEL.T	T	G	G	C	SHT1
21		ELC 2	AG	GA	GT	C	GA	T	A	GT	DEL	A	G	G	C	SHT3
22		ELC 20	AG	GA	GT	C	GA	T	A	GT	DEL.T	T	G	G	C	SHT1
23		ELC 21	AG	GA	GT	C	GA	T	A	GT	DEL.T	A	G	G	C	SHT2
24		ELC 25	AG	GA	GT	C	GA	T	A	GT	DEL.T	T	G	G	C	SHT1
25		ELC 9	AG	GA	GT	C	GA	T	A	GT	DEL.T	A	G	G	C	SHT2
26	XNH	X 10	AG	GA	GT	C	GA	T	A	GT	DEL.T	A	G	G	C	SHT2
27		X 12	AG	GA	GT	C	GA	T	A	GT	DEL.T	A	G	G	C	SHT2
28		X 14	AG	GA	GT	C	GA	T	A	GT	DEL.T	A	G	G	C	SHT2
29		X 19	AG	GA	GT	C	GA	T	A	GT	DEL.T	T	G	G	C	SHT1
30		X 25	AG	GA	GT	C	GA	T	A	GT	DEL.T	A	G	G	C	SHT2
31		X 37	AG	GA	GT	C	GA	T	A	GT	DEL	A	G	G	C	SHT3
32		X 8	AG	GA	GT	C	GA	T	A	GT	DEL.T	A	G	G	C	SHT2
33	KZK	H 28	AG	GA	GT	C	GA	T	A	GT	DEL.T	A	G	G	C	SHT2
34		H 30	AG	GA	GT	C	GA	T	A	GT	DEL.T	T	G	G	C	SHT1
35		H 37	AG	GA	GT	C	GA	T	A	GT	DEL.T	T	G	G	C	SHT1
36		H 38	AG	GA	GT	C	GA	T	A	GT	DEL.T	A	G	G	C	SHT2
37		H 4	AG	GA	GT	C	GA	T	A	GT	DEL.T	A	G	G	C	SHT2
38		HSK M2	AG	GA	GT	C	GA	T	A	GT	DEL.T	A	G	G	C	SHT2
39		HSK M3	AG	GA	GT	C	GA	T	A	GT	DEL.T	T	G	G	C	SHT1
40		HSK M5	AG	GA	GT	C	GA	T	A	GT	DEL.T	T	G	G	C	SHT1
41		M 4	AG	GA	GT	C	GA	T	A	GT	DEL.T	A	G	G	C	SHT2
42		M 7	AG	GA	GT	C	GA	T	A	GT	DEL.T	A	G	G	C	SHT2
43		M 8	AG	GA	GT	C	GA	T	A	GT	DEL.T	A	G	G	C	SHT2
44		M 9	AG	GA	GT	C	GA	T	A	GT	DEL.T	A	G	G	C	SHT2
45	CK	CK 28	AG	GA	GT	C	GA	T	A	GT	DEL.T	T	G	G	C	SHT1
46		CK 43	AG	GA	GT	C	GA	T	A	GT	DEL.T	T	T	G	C	SHT18
47		CK 50	AG	GA	GT	C	GA	T	A	GT	DEL.T	T	G	G	C	SHT1
48		CK 66	AG	GA	GT	C	GA	T	A	GT	DEL.T	T	G	G	C	SHT1
49		CK 69	AG	GA	GT	C	GA	T	A	GT	DEL.T	T	G	G	C	SHT1
50		CK 70	AG	GA	GT	C	GA	T	A	GT	DEL.T	T	G	G	C	SHT1
51		CK 71	AG	GA	GT	C	GA	T	A	GT	DEL.T	T	G	G	C	SHT1
52		CK 72	AG	GA	GT	C	GA	T	A	GT	DEL.T	T	G	G	C	SHT1
53		CK 74	AG	GA	GT	C	GA	T	A	GT	DEL.T	A	G	G	C	SHT2
54	LKZ	LKZ 06	AG	GA	GT	C	G	T	A	GT	DEL.T	T	G	G	C	SHT17
55		LKZ 10	AG	GA	GT	C	GA	T	A	GT	DEL.T	T	G	G	C	SHT1
56		LKZ 14	AG	GA	GT	C	GA	T	A	GT	DEL.T	T	G	G	C	SHT1
57		LKZ 20	AG	GA	GT	C	GA	T	A	GT	DEL.T	T	G	G	C	SHT1
58		LKZ 28	AG	GA	GT	C	GA	T	A	GT	DEL.T	T	G	G	C	SHT1
59	JZ	JZ 01	AG	GA	GT	C	GA	T	A	GT	DEL.T	T	G	G	C	SHT1
60		JZ 03	AG	GA	GT	CA	GA	T	A	GT	DEL.T	T	G	G	C	SHT7
61		JZ 04	G	GA	GT	C	GA	T	A	GT	DEL.T	T	G	G	C	SHT4
62		JZ 15	G	GA	GT	C	GA	T	A	GT	DEL.T	T	G	G	C	SHT4
63		JZ 16	AG	GA	GT	C	GA	T	A	GT	DEL.T	T	G	G	C	SHT1
64		JZ 17	AG	GA	GT	C	GA	T	A	GT	DEL	T	G	G	C	SHT6
65		JZ 20	AG	GA	GT	C	GA	T	A	CC	DEL	T	G	G	C	SHT15
66	RKZ	RKZ 1	AG	GA	GT	C	GA	T	A	GT	DEL.T	T	T	G	C	SHT18
67		RKZ 10	AG	GA	GT	C	GA	T	A	GT	DEL.T	A	G	G	C	SHT2
68		RKZ 3	AG	GA	GT	C	GA	T	A	GT	DEL	T	G	G	C	SHT6
69		RKZ 4	AG	GA	GT	C	GA	T	A	GT	DEL.T	A	G	G	C	SHT2
70		RKZ 5	AG	GA	GT	C	GA	T	A	GT	DEL.T	T	G	G	C	SHT1
71		RKZ 6	AG	GA	GT	C	GA	T	A	GT	DEL.T	T	G	G	C	SHT1
72		RKZ 7	AG	GA	GT	C	GA	T	A	GT	DEL.T	T	G	G	C	SHT1
73	NQU	NQU 2	AG	GA	GT	C	GA	T	A	GT	DEL.T	A	G	G	C	SHT2
74		NQU 3	AG	GA	GT	C	GA	T	A	GT	DEL.T	T	G	G	C	SHT1
75		NQU 4	AG	GA	GT	C	GA	T	A	GT	DEL.T	T	G	G	C	SHT1
76		NQU 6	AG	GA	GT	C	GA	T	A	GT	DEL.T	T	G	G	C	SHT1
77		NQU 7	AG	GA	GT	C	GA	T	A	GT	DEL.T	T	G	G	C	SHT1
78		NQU 8	AG	GA	GT	C	GA	T	A	GT	DEL.T	T	G	G	C	SHT1
79		NQU 9	AG	GA	GT	C	GA	T	A	GT	DEL.T	T	G	G	C	SHT1
80	CD	CD 28	AG	GA	GT	C	GA	T	A	GT	DEL.T	T	G	G	C	SHT1
81		CD 30	AG	GA	GT	C	GA	T	A	GT	DEL.T	T	G	G	C	SHT1
82		CD 33	AG	GA	GT	C	GA	T	A	GT	DEL.T	T	G	G	C	SHT1
83		CD 4	AG	GA	GT	C	GA	T	A	GT	DEL.T	T	G	G	C	SHT1
84		CD 44	AG	GA	GT	C	GA	T	A	GT	DEL.T	T	G	G	C	SHT1
85		CD 5	AG	GA	GT	C	GA	T	A	GT	DEL.T	T	G	G	C	SHT1
86		CD 9	AG	GA	GT	C	GA	T	A	CC	DEL	T	G	G	C	SHT15
87	NQ	NQ 10	AG	GA	GT	C	GA	T	A	GT	DEL.T	T	G	G	C	SHT1
88		NQ 11	AG	GA	GT	C	GA	T	A	GT	DEL.T	T	G	G	C	SHT1
89		NQ 2	AG	GA	GT	C	GA	T	A	GT	DEL.T	T	G	G	C	SHT1
90		NQ 6	AG	GA	G	C	GA	T	A	CC	DEL.T	T	G	G	C	SHT13
91		NQ 7	AG	GA	GT	C	GA	T	A	GT	DEL.T	T	G	G	C	SHT1
92		NQ 8	AG	GA	GT	C	GA	T	A	GT	DEL.T	T	G	G	C	SHT1
93	BS	BS 36	AG	GA	GT	C	GA	T	A	GT	DEL.T	T	G	G	C	SHT1
94		BS 48	AG	GA	GT	C	G	C	A	GT	DEL.T	T	G	G	G	SHT20
95		BS 1	AG	GA	G	C	GA	T	A	CC	DEL.T	T	G	G	C	SHT13
96		BS 11	AG	GA	GT	C	GA	T	A	GT	DEL.T	T	G	G	C	SHT1
97		BS 14	AG	GA	G	CA	GA	T	A	GT	DEL.T	T	G	G	C	SHT9
98		BS 25	AG	GA	G	C	GA	T	A	CC	DEL.T	T	G	G	C	SHT13
99		BS 4	AG	GA	GT	C	GA	T	A	GT	DEL.T	T	G	G	C	SHT1
100		BS 54	AG	GA	G	CA	GA	T	A	GT	DEL.T	T	G	G	C	SHT9
101		BS 58	AG	GA	G	CA	GA	T	A	GT	DEL.T	T	G	G	C	SHT9
102	DB	D 17	AG	GA	GT	C	GA	T	A	GT	DEL.T	T	G	G	C	SHT1
103		D 19	AG	GA	G	C	GA	T	A	GT	DEL.T	T	G	G	C	SHT12
104		D 20	AG	GA	GT	C	GA	T	A	GT	DEL.T	T	G	G	C	SHT1
105		D 22	AG	GA	GT	C	GA	T	AG	GT	DEL.T	T	G	G	C	SHT5
106		D 23	AG	GA	G	CA	GA	T	A	GT	DEL.T	T	G	G	C	SHT9
107		D 26	AG	GA	G	CA	GA	T	A	GT	DEL.T	T	G	G	C	SHT9
108		D 29	AG	GA	GT	C	GA	T	A	GT	DEL.T	T	G	G	C	SHT1
109		D 30	AG	GA	GT	C	GA	T	AG	GT	DEL.T	T	G	G	C	SHT5
110		D 31	AG	GA	GT	C	GA	T	AG	GT	DEL.T	T	G	G	C	SHT5
111		D 32	AG	GA	G	C	GA	T	A	CC	DEL.T	T	G	G	C	SHT13
112		D 33	AG	GA	G	C	GA	T	A	CC	DEL.T	T	G	G	C	SHT13
113		D 34	AG	GA	GT	C	GA	C	A	GT	DEL.T	T	G	G	G	SHT19
114		D 37	AG	GA	G	CA	GA	T	A	GT	DEL.T	T	G	G	C	SHT9
115		D 39	AG	GA	GT	C	GA	T	AG	GT	DEL.T	T	G	G	C	SHT5
116		DB 1120	AG	GA	G	CA	G	T	A	GT	DEL.T	T	G	G	C	SHT11
117		DBHTA	AG	GA	G	CA	GA	T	A	GT	DEL.T	T	G	G	C	SHT9
118		N 107	AG	GA	G	C	GA	T	A	CC	DEL.T	T	G	G	C	SHT13
119		N 109	AG	GA	G	CA	GA	T	A	GT	DEL.T	T	G	G	C	SHT9
120		N 111	AG	GA	G	CA	GA	T	A	GT	DEL.T	T	G	G	C	SHT9
121		N 123	AG	GA	GT	C	GA	T	AG	GT	DEL.T	T	G	G	C	SHT5
122		N 16	AG	GA	G	CA	GA	T	A	GT	DEL.T	T	G	G	C	SHT9
123		N 17	AG	GA	G	CA	GA	T	A	GT	T	T	G	G	C	SHT10
124		N 2	AG	GA	G	CA	GA	T	A	GT	DEL.T	T	G	G	C	SHT9
125		N 27	G	GA	GT	C	GA	T	A	GT	DEL.T	T	G	G	C	SHT4
126		N 33	AG	GA	GT	C	G	C	A	GT	DEL.T	T	G	G	G	SHT20
127		N 35	AG	GA	G	CA	GA	T	A	GT	DEL.T	T	G	G	C	SHT9
128		N 36	AG	GA	GT	CA	GA	T	A	GT	DEL.T	T	G	G	C	SHT7
129		N 40	AG	GA	G	CA	GA	T	A	GT	DEL.T	T	G	G	C	SHT9
130		N 43	AG	GA	G	CA	GA	T	A	GT	DEL.T	T	G	G	C	SHT9
131		N 45	AG	GA	GT	C	GA	T	A	GT	DEL.T	T	G	G	C	SHT1
132		N 49	AG	GA	G	C	GA	T	A	CC	DEL.T	T	G	G	C	SHT13
133		N 56	AG	GA	G	C	GA	T	A	CC	DEL.T	T	G	G	C	SHT13
134		N 7	AG	GA	GT	C	GA	C	A	GT	DEL.T	T	G	G	G	SHT19
135		N 74	G	GA	GT	C	GA	T	A	GT	DEL.T	T	G	G	C	SHT4
136		N 76	AG	GA	G	C	GA	T	A	CC	DEL	T	G	G	C	SHT14
137		N 90	AG	GA	GT	C	GA	T	AG	GT	DEL.T	T	G	G	C	SHT5
138		M 25	AG	GA	G	CA	GA	T	A	GT	DEL.T	T	G	G	C	SHT9
139	YN	YN 710	AG	GA	GT	C	GA	C	A	GT	DEL.T	T	G	G	G	SHT19
140		YN 711	AG	GA	GT	C	GA	T	A	GT	DEL.T	A	G	G	C	SHT2
141		YN 712	AG	GA	GT	C	GA	T	A	GT	DEL.T	T	G	A	C	SHT16
142		YN 713	AG	GA	G	CA	GA	T	A	GT	DEL.T	T	G	G	C	SHT9
143		YN 716	AG	GA	GT	C	GA	T	A	GT	DEL.T	A	G	G	C	SHT2
144		YN 719	G	GA	GT	C	GA	T	A	GT	DEL.T	T	G	G	C	SHT4
145		YN 720	AG	GA	G	C	GA	T	A	CC	DEL.T	T	G	G	C	SHT13
146		YN 722	AG	GA	GT	C	GA	T	A	GT	DEL.T	T	G	G	C	SHT1
147	ZT	ZT 14	AG	GA	G	CA	GA	T	A	GT	DEL.T	T	G	G	C	SHT9
148		ZT 24	AG	GA	G	CA	GA	T	A	GT	DEL.T	T	G	G	C	SHT9
149		ZT 27	AG	GA	GT	C	GA	T	A	GT	DEL.T	T	G	G	C	SHT1
150		ZT 30	AG	GA	G	CA	GA	T	A	GT	DEL.T	T	G	G	C	SHT9
151		ZT 33	AG	GA	GT	C	GA	T	A	GT	DEL.T	T	G	G	C	SHT1
152		ZT 35	AG	GA	GT	C	GA	T	A	GT	DEL.T	T	G	G	C	SHT1
153		ZT 36	AG	GA	G	CA	G	T	A	GT	DEL.T	T	G	G	C	SHT11
154	LJ	LJ 42	AG	GA	GT	C	GA	T	A	GT	DEL.T	A	G	G	C	SHT2
155		LJ 47	AG	GA	GT	C	GA	T	A	GT	DEL.T	T	G	G	C	SHT1
156		LJ 48	AG	GA	G	C	GA	T	A	CC	DEL.T	T	G	G	C	SHT13
157		LJ 49	AG	GA	GT	C	GA	T	A	GT	DEL.T	T	G	G	C	SHT1
158		LJ 50	AG	GA	GT	C	GA	T	AG	GT	DEL.T	T	G	G	C	SHT5
159		LJ 51	AG	GA	GT	C	GA	T	A	GT	DEL.T	A	G	G	C	SHT2
160		LJ 52	AG	GA	GT	C	GA	T	AG	GT	DEL.T	T	G	G	C	SHT5
161		LJ 53	AG	GA	GT	C	GA	T	A	GT	DEL.T	T	G	G	C	SHT1
162		LJ 55	AG	GA	GT	C	GA	T	A	GT	DEL.T	A	G	G	C	SHT2
163		LJ 57	AG	GA	GT	C	GA	T	A	GT	DEL.T	A	G	G	C	SHT2
164		LJ 58	AG	GA	GT	C	GA	T	A	GT	DEL.T	T	G	G	C	SHT1
165		LJ 59	AG	GA	GT	C	GA	T	AG	GT	DEL.T	T	G	G	C	SHT5
166		LJ 60	AG	GA	GT	C	GA	T	A	GT	DEL.T	T	G	G	C	SHT1
167		LJ 62	AG	GA	GT	C	GA	T	A	GT	DEL.T	T	G	G	C	SHT1
168		LJ 63	AG	GA	GT	C	GA	T	A	GT	DEL.T	A	G	G	C	SHT2
169		LJ 65	AG	GA	GT	C	GA	T	A	GT	DEL.T	T	G	G	C	SHT1
170		LJ 66	AG	GA	GT	C	GA	T	A	GT	DEL.T	T	G	G	C	SHT1
171		LJ 67	AG	GA	GT	C	GA	T	A	GT	DEL.T	A	G	G	C	SHT2
172		LJ 68	AG	GA	GT	C	GA	T	A	GT	DEL.T	T	G	G	C	SHT1
173		LJ 70	AG	GA	GT	C	GA	T	A	GT	DEL.T	T	G	G	C	SHT1
174		LJ 71	AG	GA	GT	C	GA	T	A	GT	DEL.T	A	G	G	C	SHT2
175		LJ 73	AG	GA	G	CA	G	T	A	GT	DEL.T	T	G	G	C	SHT11
176		LJ 75	AG	GA	GT	C	GA	T	A	GT	DEL.T	T	G	G	C	SHT1
177		LJ 78	AG	GA	GT	C	GA	T	AG	GT	DEL.T	T	G	G	C	SHT5
178		LJ 79	AG	GA	GT	C	GA	T	A	GT	DEL.T	A	G	G	C	SHT2
179		LJ 80	AG	GA	GT	C	GA	T	AG	GT	DEL.T	T	G	G	C	SHT5
180		LJ 81	AG	GA	GT	C	GA	T	A	GT	DEL.T	T	G	G	C	SHT1
181		LJ 82	AG	GA	GT	C	GA	T	A	GT	DEL.T	T	G	G	C	SHT1
182		LJ 84	AG	GA	GT	C	GA	T	AG	GT	DEL.T	T	G	G	C	SHT5
183		LJ 85	AG	GA	GT	C	GA	T	A	GT	DEL.T	T	G	G	C	SHT1
184		LJ 86	AG	GA	GT	C	GA	C	A	GT	DEL.T	T	G	G	G	SHT19
185		LJ 87	G	GA	GT	C	GA	T	A	GT	DEL.T	T	G	G	C	SHT4
186		LJ 9	AG	GA	GT	C	GA	T	A	GT	DEL.T	A	G	G	C	SHT2
187		LJ 92	G	GA	GT	C	GA	T	A	GT	DEL.T	T	G	G	C	SHT4
188	TC	TC 01	AG	GA	G	CA	GA	T	A	GT	DEL.T	T	G	G	C	SHT9
189		TC 02	AG	GA	G	CA	GA	T	A	GT	DEL.T	T	G	G	C	SHT9
190		TC 03	AG	GA	GT	C	GA	T	A	GT	DEL.T	T	G	G	C	SHT1
191		TC 04	AG	GA	G	CA	GA	T	A	GT	DEL.T	T	G	G	C	SHT9
192		TC 05	AG	GA	GT	C	GA	T	A	GT	DEL.T	A	G	G	C	SHT2
193		TC 06	AG	GA	GT	C	GA	T	A	GT	DEL.T	T	G	G	C	SHT1
194		TC 07	AG	GA	GT	C	GA	T	A	GT	DEL.T	T	G	G	C	SHT1
195		TC 08	AG	GA	GT	C	GA	T	A	GT	DEL.T	A	G	G	C	SHT2
196		TC 09	AG	GA	GT	C	GA	T	A	GT	DEL.T	T	G	G	C	SHT1
197		TC 10	AG	GA	GT	CA	GA	T	A	GT	DEL.T	A	G	G	C	SHT8
198		TC 11	AG	GA	GT	C	GA	T	A	GT	DEL.T	T	G	G	C	SHT1
199		TC 12	AG	GA	GT	C	GA	T	A	GT	DEL.T	A	G	G	C	SHT2
200		TC 13	AG	GA	GT	C	GA	T	A	GT	DEL.T	A	G	G	C	SHT2
201		TC 21	AG	GA	GT	C	G	T	A	GT	DEL.T	T	G	G	C	SHT17
202		TC 22	AG	GA	GT	C	GA	T	A	GT	DEL.T	A	G	G	C	SHT2
203		TC 23	AG	GA	GT	C	GA	T	A	GT	DEL.T	T	G	G	C	SHT1
204		TC 24	AG	GA	GT	C	GA	T	A	GT	DEL.T	T	G	G	C	SHT1
205		TC 25	AG	GA	GT	C	GA	T	A	GT	DEL.T	T	G	G	C	SHT1
206		TC 31	AG	GA	GT	C	GA	T	A	GT	DEL.T	A	G	G	C	SHT2
207		TC 35	AG	GA	GT	C	GA	T	A	GT	DEL.T	A	G	G	C	SHT2
208		TC 36	AG	GA	GT	C	GA	T	A	GT	DEL.T	A	G	G	C	SHT2
209		TC 37	AG	GA	GT	C	GA	T	A	GT	DEL.T	T	G	G	C	SHT1
210	YJ	YJ 02	G	GA	GT	C	GA	T	A	GT	DEL.T	T	G	G	C	SHT4
211		YJ 14	G	GA	GT	C	GA	T	A	GT	DEL.T	T	G	G	C	SHT4
212	YM	YM 10	AG	GA	G	C	GA	T	A	CC	DEL.T	T	G	G	C	SHT13
213	GZ	GZ 01	AG	GA	G	CA	GA	T	A	GT	DEL.T	T	G	G	C	SHT9
214		GZ 09	AG	GA	GT	C	GA	T	A	GT	DEL.T	T	G	G	C	SHT1
215		GZ 10	AG	GA	GT	C	GA	C	A	GT	DEL.T	T	G	G	G	SHT19
216		GZ 12	AG	GA	GT	C	GA	T	A	GT	DEL.T	T	G	G	C	SHT1
217		GZ 13	AG	GA	G	C	GA	T	A	CC	DEL.T	T	G	G	C	SHT13
218		GZ 17	AG	GA	GT	C	GA	C	A	GT	DEL.T	T	G	G	G	SHT19
219		GZ 22	G	GA	GT	C	GA	T	A	GT	DEL.T	T	G	G	C	SHT4
220		GZ 24	AG	GA	G	CA	GA	T	A	GT	DEL.T	T	G	G	C	SHT9
221		GZ 28	AG	GA	GT	C	GA	T	AG	GT	DEL.T	T	G	G	C	SHT5
222		GZ 30	AG	GA	GT	C	GA	T	A	GT	DEL.T	T	G	G	C	SHT1
223		GZ 31	AG	GA	G	CA	GA	T	A	GT	DEL.T	T	G	G	C	SHT9
224		GZ 36	AG	GA	GT	C	GA	C	A	GT	DEL.T	T	G	G	G	SHT19
225	JC	JC 45	AG	GA	G	C	GA	T	A	CC	DEL.T	T	G	G	C	SHT13
226	JJ	JJ 11	G	GA	GT	C	GA	T	A	GT	DEL.T	T	G	G	C	SHT4
227		JJ 48	AG	GA	G	C	GA	T	A	CC	DEL.T	T	G	G	C	SHT13
228		JJ 49	AG	GA	G	C	GA	T	A	CC	DEL.T	T	G	G	C	SHT13
229		JJ 51	AG	GA	G	C	GA	T	A	CC	DEL.T	T	G	G	C	SHT13
230		JJ 54	AG	GA	G	C	GA	T	A	CC	DEL.T	T	G	G	C	SHT13
231		JJ 56	AG	GA	G	C	GA	T	A	CC	DEL.T	T	G	G	C	SHT13
232		JJ 57	AG	GA	G	C	GA	T	A	CC	DEL.T	T	G	G	C	SHT13
233		JJ 58	AG	GA	G	C	GA	T	A	CC	DEL.T	T	G	G	C	SHT13
234		JJ 59	G	GA	GT	C	GA	T	A	GT	DEL.T	T	G	G	C	SHT4
235		JJ 60	AG	GA	GT	C	GA	C	A	GT	DEL.T	T	G	G	G	SHT19
236	TB	0901	AG	GA	GT	C	GA	T	A	GT	DEL	A	G	G	C	SHT3
237		0902	AG	GA	GT	C	GA	T	A	GT	DEL	A	G	G	C	SHT3
238		0904	AG	GA	GT	C	GA	T	A	GT	DEL	A	G	G	C	SHT3
239		0905	AG	GA	GT	C	GA	T	A	GT	DEL.T	A	G	G	C	SHT2
240		0906	AG	GA	GT	C	GA	T	A	GT	DEL	A	G	G	C	SHT3
241		0911	AG	GA	GT	C	GA	T	A	GT	DEL	A	G	G	C	SHT3
242		0912	AG	GA	GT	C	GA	T	A	GT	DEL.T	A	G	G	C	SHT2
243		1102	AG	GA	GT	C	GA	T	A	GT	DEL	A	G	G	C	SHT3
244		1107	AG	GA	GT	C	GA	T	A	GT	DEL	A	G	G	C	SHT3
245		1115	AG	GA	GT	C	GA	T	A	GT	DEL	A	G	G	C	SHT3
246		1116	AG	GA	GT	C	GA	T	A	GT	DEL	A	G	G	C	SHT3
247		1117	AG	GA	GT	C	GA	T	A	GT	DEL	A	G	G	C	SHT3
248		1301	AG	GA	GT	C	GA	T	A	GT	DEL	A	G	G	C	SHT3
249		1302	AG	GA	GT	C	GA	T	A	GT	DEL	A	G	G	C	SHT3
250		1306	AG	GA	GT	C	GA	T	A	GT	DEL	A	G	G	C	SHT3
251		1307	AG	GA	GT	C	GA	T	A	GT	DEL	A	G	G	C	SHT3
252		1308	AG	GA	GT	C	GA	T	A	GT	DEL	A	G	G	C	SHT3
253		1309	AG	GA	GT	C	GA	T	A	GT	DEL	A	G	G	C	SHT3
254		1310	AG	GA	GT	C	GA	T	A	GT	DEL.T	A	G	G	C	SHT2
255		1311	AG	GA	GT	C	GA	T	A	GT	DEL	A	G	G	C	SHT3
256		I 0815	AG	GA	GT	C	GA	T	A	GT	DEL	A	G	G	C	SHT3
257		I 0833	AG	GA	GT	C	GA	T	A	GT	DEL	A	G	G	C	SHT3
258		I 0834	AG	GA	GT	C	GA	T	A	GT	DEL	A	G	G	C	SHT3
259		I 1048	AG	GA	GT	C	GA	T	A	GT	DEL	A	G	G	C	SHT3
260		I 1049	AG	GA	GT	C	GA	T	A	GT	DEL	A	G	G	C	SHT3
261		I 1204	AG	GA	GT	C	GA	T	A	GT	DEL	A	G	G	C	SHT3
262		I 1205	AG	GA	GT	C	GA	T	A	GT	DEL	A	G	G	C	SHT3
263		I 1206	AG	GA	GT	C	GA	T	A	GT	DEL	A	G	G	C	SHT3
264		I 1207	AG	GA	GT	C	GA	T	A	GT	DEL	A	G	G	C	SHT3
265		TB 19G	AG	GA	GT	C	GA	T	A	GT	DEL	A	G	G	C	SHT3
266		TB 20G	AG	GA	GT	C	GA	T	A	GT	DEL	A	G	G	C	SHT3
267	AR	AR 1206	AG	GA	GT	C	GA	T	A	GT	DEL.T	A	G	G	C	SHT2
268		AR 1207	AG	GA	GT	C	GA	T	A	GT	DEL.T	A	G	G	C	SHT2
269		AR 1G	AG	GA	GT	C	GA	T	A	GT	DEL.T	T	G	G	C	SHT1
270		AR 2G	AG	GA	GT	C	GA	T	A	GT	DEL.T	T	G	G	C	SHT1
271		AR 4G	AG	GA	GT	C	GA	T	A	GT	DEL.T	T	G	G	C	SHT1
272		A 0803	AG	GA	GT	C	GA	T	A	GT	DEL.T	T	G	G	C	SHT1
273		A 0804	AG	GA	GT	C	GA	T	A	GT	DEL.T	T	G	G	C	SHT1
274		A 0805	AG	GA	GT	C	GA	T	A	GT	DEL.T	T	G	G	C	SHT1
275		A 0807	AG	GA	GT	C	GA	T	A	GT	DEL.T	T	G	G	C	SHT1
276		A 1103	AG	GA	GT	C	GA	T	A	GT	DEL	A	G	G	C	SHT3
277		A 1104	AG	GA	GT	C	GA	T	A	GT	DEL.T	T	G	G	C	SHT1
278		A 1105	AG	GA	GT	C	GA	T	A	GT	DEL.T	T	G	G	C	SHT1
279		A 1206	AG	GA	GT	C	GA	T	A	GT	DEL.T	T	G	G	C	SHT1
280		A 1207	AG	GA	GT	C	GA	T	A	GT	DEL.T	T	G	G	C	SHT1
281		A 1208	AG	GA	GT	C	GA	T	A	GT	DEL.T	T	G	G	C	SHT1
282	AT	AT 10H	AG	GA	GT	C	GA	T	A	GT	DEL.T	A	G	G	C	SHT2
283		AT 14H	AG	GA	GT	C	GA	T	A	GT	DEL.T	A	G	G	C	SHT2
284		AT 16H	AG	GA	GT	C	GA	T	A	GT	DEL.T	A	G	G	C	SHT2
285		AT 18H	AG	GA	GT	C	GA	T	A	GT	DEL.T	A	G	G	C	SHT2
286		AT 1H	AG	GA	GT	C	GA	T	A	GT	DEL.T	A	G	G	C	SHT2
287		AT 22H	AG	GA	GT	C	GA	T	A	GT	DEL.T	A	G	G	C	SHT2
288		AT 2H	AG	GA	GT	C	GA	T	A	GT	DEL.T	A	G	G	C	SHT2
289		AT 40H	AG	GA	GT	C	GA	T	A	GT	DEL	A	G	G	C	SHT3
290		AT 51H	AG	GA	GT	C	GA	T	A	GT	DEL	A	G	G	C	SHT3
291		AT 56H	AG	GA	GT	C	GA	T	A	GT	DEL	A	G	G	C	SHT3
292		AT 58H	AG	GA	GT	C	GA	T	A	GT	DEL	A	G	G	C	SHT3
293		AT 6H	AG	GA	GT	C	GA	T	A	GT	DEL.T	A	G	G	C	SHT2
294		AT 9H	AG	GA	GT	C	GA	T	A	GT	DEL.T	A	G	G	C	SHT2
295	WB	WB 17G	AG	GA	GT	C	GA	T	A	GT	DEL	A	G	G	C	SHT3
296		WB 18G	AG	GA	GT	C	GA	T	A	GT	DEL	A	G	G	C	SHT3
297		W 0902	AG	GA	GT	C	GA	T	A	GT	DEL	A	G	G	C	SHT3
298		W 1204	AG	GA	GT	C	GA	T	A	GT	DEL.T	A	G	G	C	SHT2
299		W 1210	AG	GA	GT	C	GA	T	A	GT	DEL.T	A	G	G	C	SHT2
300		W 1212	AG	GA	GT	C	GA	T	A	GT	DEL	A	G	G	C	SHT3
301		W 1213	AG	GA	GT	C	GA	T	A	GT	DEL	A	G	G	C	SHT3
302	EP	Z 250	AG	GA	GT	C	GA	C	A	GT	DEL.T	T	G	G	C	EP
