# Supplementary material for: Ancient Patrilineal Lines and Relatively High ECAY Diversity Preserved in Indigenous Horses Revealed With Novel Y-Chromosome Markers
Source: Front Genet. 2020 May 21;11:467. doi: 10.3389/fgene.2020.00467 (PMC7253630; doi:10.3389/fgene.2020.00467)
Supplement: FIGURE S1 — Geographic distributions of sampled Chinese indigenous horse populations. [file Data_Sheet_1.ZIP › supplementary materials/Table S6. The merged SNP genotyping dataset.xls]

## Sheet: The merged SNP dataset 
	Supplementary Table 5 The merged SNP genotyping dataset
short NAme	rB	rC	rE	rF	rG	rJ	rK	rL	rN	rO	rP	rQ	rT	rW	rX	rY	rAB	rAE	rAF	rAG	rAH	rAI	rAL	rAM	rAN	rAO	rAP	rAR	rAS	rAT	rAU	rAV	rAW	rAX	rAY	rAZ	rBA	rBB	rBC	rBD	rBF	rBG	rOJ	rOR	rDR	rDS	rDT	rOL	rON
sample_Name	contig697:412	contig12148:320	contig12585:125	contig6493:636	contig11533:192	contig4106:526	contig7946:1401	contig1532:292	contig3106:1055	contig1548:343	contig15338:132	contig1782:1077	contig10304:68	contig13667:208	contig4755:817	contig12513:407	contig4734:1723	contig5155:23	contig7458:142	contig17607:182	contig383:613	contig4123:630	contig15521:445	contig15956:236	contig3427:462	contig1215:885	contig14929:19	contig6122:597	contig4825:1236	contig6423:201	contig824:809	contig9829:333	contig9839:160	contig1043:691	contig13838:1009	contig17858:78	contig4852:507	contig5551:1748	contig9466:264	contig12805:18	contig8686:1089	contig507:225	contig10586:115	contig775:2016	contig16523:98	contig1729:868	contig7369:534	contig13476:118	contig17746:203
Jeju	C	T	A	C	T	C	T	C	C	C	A	A	G	G	G	ACC	A	C	G	A	T	A	A	T	C	T	G	A	G	C	C	G	A	T	C	T	T	G	T	C	A	CT-	CAAAAAAAAAA-	G	T	A	T	C	C
Chak1	C	T	A	C	T	C	T	C	C	C	A	A	G	G	G	ACC	A	C	G	A	T	A	A	T	C	T	G	A	G	C	C	G	A	C	T	T	T	G	T	C	A	CT-	CAAAAAAAAAA-	G	T	A	T	C	C
MON	C	T	A	C	T	C	T	C	C	C	A	A	G	G	G	ACC	A	C	G	A	T	A	A	T	C	T	G	A	G	C	C	G	A	T	C	T	T	G	T	C	G	CT-	CAAAAAAAAAA-	G	T	A	T	C	C
Mong	C	T	A	C	T	C	T	C	C	C	A	A	G	G	G	ACC	A	C	G	A	T	A	A	T	C	T	G	A	G	C	C	G	A	T	C	T	T	G	T	C	G	CTT	CAAAAAAAAAA-	G	T	A	T	C	C
YAK1	C	T	A	C	T	C	T	C	C	C	A	A	G	A	G	ACC	A	G	A	G	C	C	A	T	C	T	G	A	G	C	C	G	A	C	T	T	T	G	T	C	A	CT-	CAAAAAAAAAA-	A	T	A	T	C	C
YAK4	C	T	A	C	T	C	T	C	C	C	A	A	G	G	G	ACC	A	C	G	A	T	A	A	T	C	T	G	A	G	C	C	G	A	T	C	T	T	G	T	C	G	CTT	CAAAAAAAAAA-	G	T	A	T	C	C
YAK8	C	T	A	C	T	C	T	C	C	C	A	A	G	G	G	ACC	A	C	G	A	T	A	A	T	C	T	G	A	G	C	C	G	A	T	C	T	T	G	T	C	G	CTT	CAAAAAAAAAA-	G	T	A	T	C	C
YAK9	C	T	A	C	T	C	T	C	C	C	A	A	G	G	G	ACC	A	C	G	A	T	A	A	T	C	T	G	A	G	C	C	G	A	T	C	T	T	G	T	C	A	CT-	CAAAAAAAAAA-	G	T	A	T	C	C
CON15	c	t	a	g	a	g	a	c	g	c	t	t	c	a	g	acc	a	g	a	a	t	a	t	a	g	t	g	a	g	g	c	c	t	c	a	t	t	c	a	c	t	ct-	caaaaaaaaaa-	g	a	a	c	c	g
CON3	c	t	a	g	a	g	a	c	g	c	t	t	c	a	g	acc	a	g	a	a	t	a	t	a	g	t	g	a	g	g	c	c	t	c	a	t	t	c	a	c	t	ct-	caaaaaaaaaa-	g	t	a	c	c	g
65666_d	c	t	a	g	a	g	a	c	g	c	t	t	c	a	g	acc	a	c	a	g	c	c	t	a	g	t	g	a	g	g	c	c	t	c	a	t	t	c	a	c	t	ct-	caaaaaaaaaa-	a	a	t	t	c	g
TRA02	c	t	a	g	a	g	a	c	g	c	t	t	c	a	t	acc	a	g	g	a	t	a	t	a	g	t	g	a	g	g	c	c	t	c	a	t	t	c	a	c	t	ct-	caaaaaaaaaa-	g	a	t	t	c	g
TRA01	c	t	a	g	a	g	a	c	g	c	t	t	c	a	t	ac-	t	g	g	a	t	a	t	a	g	t	g	a	g	g	c	c	t	c	a	t	t	c	a	c	t	ct-	caaaaaaaaaa-	g	a	t	t	c	g
K744	c	t	a	g	a	g	a	c	g	c	t	t	c	a	t	ac-	a	g	g	a	t	a	t	a	g	t	g	a	g	g	c	c	t	c	a	t	t	c	a	c	t	ct-	caaaaaaaaaa-	g	a	t	t	c	g
Icel_And	c	t	a	g	a	g	a	c	g	c	t	t	c	g	g	acc	a	g	g	a	t	a	t	a	g	c	a	g	a	a	t	t	c	t	g	t	t	c	a	c	t	ct-	caaaaaaaaaa-	g	a	t	t	c	g
Icel_Orl	c	t	a	g	a	g	a	c	g	c	t	t	c	g	g	acc	a	g	g	a	t	a	t	a	g	c	a	g	a	a	t	t	c	t	g	t	t	c	a	c	t	ct-	caaaaaaaaaa-	g	a	t	t	c	g
Lip111	c	t	a	g	a	g	a	c	g	c	t	t	c	g	g	acc	a	g	g	a	t	a	c	a	g	t	g	a	g	g	c	c	t	c	a	t	t	c	a	c	t	ct-	caaaaaaaaaa-	g	a	t	t	c	g
Lip113	c	t	a	g	a	g	a	c	g	c	t	t	c	g	g	acc	a	g	g	a	t	a	c	a	g	t	g	a	g	g	c	c	t	c	a	t	t	c	a	c	t	ct-	caaaaaaaaaa-	g	a	t	t	c	g
HP5fj	c	t	a	g	a	g	a	c	g	c	t	t	c	g	g	acc	a	g	g	a	t	a	t	a	g	t	g	a	g	g	c	c	t	t	g	t	c	c	g	t	c	ctt	caaaaaaaaaaa	g	a	t	t	g	t
CG4	c	t	a	g	a	g	a	c	g	c	t	t	c	g	g	acc	a	g	g	a	t	a	t	a	g	t	g	a	g	g	c	c	t	t	g	c	c	t	g	t	c	ctt	caaaaaaaaaaa	g	a	t	t	c	g
CG6	c	t	a	g	a	g	a	c	g	c	t	t	c	g	g	acc	a	g	g	a	t	a	t	a	g	t	g	a	g	g	c	c	t	t	g	c	c	t	g	t	c	ctt	caaaaaaaaaaa	g	a	t	t	c	g
K745	c	t	a	g	a	g	a	c	g	c	t	t	c	g	g	acc	a	g	g	a	t	a	t	c	a	t	g	a	g	g	c	c	t	c	a	t	t	c	a	c	t	ct-	caaaaaaaaaa-	g	a	t	t	c	g
OLD02	g	t	a	g	a	g	a	c	g	c	t	t	c	g	g	acc	a	g	g	a	t	a	t	a	g	t	g	a	g	g	c	c	t	c	a	t	t	c	a	c	t	ct-	caaaaaaaaaa-	g	a	t	t	c	g
RAO441	g	t	a	g	a	g	a	c	g	c	t	t	c	g	g	acc	a	g	g	a	t	a	t	a	g	t	g	a	g	g	c	c	t	c	a	t	t	c	a	c	t	ct-	caaaaaaaaaa-	g	a	t	t	c	g
EMS246	g	c	a	g	g	g	a	c	g	c	t	t	c	g	g	acc	a	g	g	a	t	a	t	a	g	t	g	a	g	g	c	c	t	c	a	t	t	c	a	c	t	ct-	caaaaaaaaaa-	g	a	t	t	c	g
EMS91	g	c	a	g	g	g	a	c	g	c	t	t	c	g	g	acc	a	g	g	a	t	a	t	a	g	t	g	a	g	g	c	c	t	c	a	t	t	c	a	c	t	ct-	caaaaaaaaaa-	g	a	t	t	c	g
M1005	g	c	a	g	g	g	a	c	g	c	t	t	c	g	g	acc	a	g	g	a	t	a	t	a	g	t	g	a	g	g	c	c	t	c	a	t	t	c	a	c	t	ct-	caaaaaaaaaa-	g	a	t	t	c	g
M1012	g	c	a	g	g	g	a	c	g	c	t	t	c	g	g	acc	a	g	g	a	t	a	t	a	g	t	g	a	g	g	c	c	t	c	a	t	t	c	a	c	t	ct-	caaaaaaaaaa-	g	a	t	t	c	g
M1027	g	c	a	g	g	g	a	c	g	c	t	t	c	g	g	acc	a	g	g	a	t	a	t	a	g	t	g	a	g	g	c	c	t	c	a	t	t	c	a	c	t	ct-	caaaaaaaaaa-	g	a	t	t	c	g
M1048	g	c	a	g	g	g	a	c	g	c	t	t	c	g	g	acc	a	g	g	a	t	a	t	a	g	t	g	a	g	g	c	c	t	c	a	t	t	c	a	c	t	ct-	caaaaaaaaaa-	g	a	t	t	c	g
M5304	g	c	a	g	g	g	a	c	g	c	t	t	c	g	g	acc	a	g	g	a	t	a	t	a	g	t	g	a	g	g	c	c	t	c	a	t	t	c	a	c	t	ct-	caaaaaaaaaa-	g	a	t	t	c	g
M968	g	c	a	g	g	g	a	c	g	c	t	t	c	g	g	acc	a	g	g	a	t	a	t	a	g	t	g	a	g	g	c	c	t	c	a	t	t	c	a	c	t	ct-	caaaaaaaaaa-	g	a	t	t	c	g
M992	g	c	a	g	g	g	a	c	g	c	t	t	c	g	g	acc	a	g	g	a	t	a	t	a	g	t	g	a	g	g	c	c	t	c	a	t	t	c	a	c	t	ct-	caaaaaaaaaa-	g	a	t	t	c	g
A2068	g	c	a	g	a	g	a	c	g	c	t	t	c	g	g	acc	a	g	g	a	t	a	t	a	g	t	g	a	g	g	c	c	t	c	a	t	t	c	a	c	t	ct-	caaaaaaaaaa-	g	a	t	t	c	g
A2085	g	c	a	g	a	g	a	c	g	c	t	t	c	g	g	acc	a	g	g	a	t	a	t	a	g	t	g	a	g	g	c	c	t	c	a	t	t	c	a	c	t	ct-	caaaaaaaaaa-	g	a	t	t	c	g
BW01	g	c	a	g	a	g	a	c	g	c	t	t	c	g	g	acc	a	g	g	a	t	a	t	a	g	t	g	a	g	g	c	c	t	c	a	t	t	c	a	c	t	ct-	caaaaaaaaaa-	g	a	t	t	c	g
HOL02	g	c	a	g	a	g	a	c	g	c	t	t	c	g	g	acc	a	g	g	a	t	a	t	a	g	t	g	a	g	g	c	c	t	c	a	t	t	c	a	c	t	ct-	caaaaaaaaaa-	g	a	t	t	c	g
K747	g	c	a	g	a	g	a	c	g	c	t	t	c	g	g	acc	a	g	g	a	t	a	t	a	g	t	g	a	g	g	c	c	t	c	a	t	t	c	a	c	t	ct-	caaaaaaaaaa-	g	a	t	t	c	g
M4467	g	c	a	g	a	g	a	c	g	c	t	t	c	g	g	acc	a	g	g	a	t	a	t	a	g	t	g	a	g	g	c	c	t	c	a	t	t	c	a	c	t	ct-	caaaaaaaaaa-	g	a	t	t	c	g
M4476	g	c	a	g	a	g	a	c	g	c	t	t	c	g	g	acc	a	g	g	a	t	a	t	a	g	t	g	a	g	g	c	c	t	c	a	t	t	c	a	c	t	ct-	caaaaaaaaaa-	g	a	t	t	c	g
M4513	g	c	a	g	a	g	a	c	g	c	t	t	c	g	g	acc	a	g	g	a	t	a	t	a	g	t	g	a	g	g	c	c	t	c	a	t	t	c	a	c	t	ct-	caaaaaaaaaa-	g	a	t	t	c	g
M4514	g	c	a	g	a	g	a	c	g	c	t	t	c	g	g	acc	a	g	g	a	t	a	t	a	g	t	g	a	g	g	c	c	t	c	a	t	t	c	a	c	t	ct-	caaaaaaaaaa-	g	a	t	t	c	g
M4527	g	c	a	g	a	g	a	c	g	c	t	t	c	g	g	acc	a	g	g	a	t	a	t	a	g	t	g	a	g	g	c	c	t	c	a	t	t	c	a	c	t	ct-	caaaaaaaaaa-	g	a	t	t	c	g
OLD01	g	c	a	g	a	g	a	c	g	c	t	t	c	g	g	acc	a	g	g	a	t	a	t	a	g	t	g	a	g	g	c	c	t	c	a	t	t	c	a	c	t	ct-	caaaaaaaaaa-	g	a	t	t	c	g
WF01	g	c	a	g	a	g	a	c	g	c	t	t	c	g	g	acc	a	g	g	a	t	a	t	a	g	t	g	a	g	g	c	c	t	c	a	t	t	c	a	c	t	ct-	caaaaaaaaaa-	g	a	t	t	c	g
HOL01	g	c	g	g	a	g	a	c	g	c	t	t	c	g	g	acc	a	g	g	a	t	a	t	a	g	t	g	a	g	g	c	c	t	c	a	t	t	c	a	c	t	ct-	caaaaaaaaaa-	g	a	t	t	c	g
RAO310	g	c	a	c	a	g	a	c	g	c	t	t	c	g	g	acc	a	g	g	a	t	a	t	a	g	t	g	a	g	g	c	c	t	c	a	t	t	c	a	c	t	ct-	caaaaaaaaaa-	g	a	t	t	c	g
A2071	g	t	a	g	a	c	a	c	g	c	t	t	c	g	g	acc	a	g	g	a	t	a	t	a	g	t	g	a	g	g	c	c	t	c	a	t	t	c	a	c	t	ct-	caaaaaaaaaa-	g	a	t	t	c	g
FM1435	g	t	a	g	a	c	c	c	g	c	t	t	c	g	g	acc	a	g	g	a	t	a	t	a	g	t	g	a	g	g	c	c	t	c	a	t	t	c	a	c	t	ct-	caaaaaaaaaa-	g	a	t	t	c	g
WF02	g	t	a	g	a	c	c	c	g	c	t	t	c	g	g	acc	a	g	g	a	t	a	t	a	g	t	g	a	g	g	c	c	t	c	a	t	t	c	a	c	t	ct-	caaaaaaaaaa-	g	a	t	t	c	g
HAN01	g	t	a	g	a	c	c	g	g	c	t	t	c	g	g	acc	a	g	g	a	t	a	t	a	g	t	g	a	g	g	c	c	t	c	a	t	t	c	a	c	t	ct-	caaaaaaaaaa-	g	a	t	t	c	g
K746	g	t	a	g	a	c	c	g	g	c	t	t	c	g	g	acc	a	g	g	a	t	a	t	a	g	t	g	a	g	g	c	c	t	c	a	t	t	c	a	c	t	ct-	caaaaaaaaaa-	g	a	t	t	c	g
P1	g	t	a	g	a	g	a	c	g	t	t	t	c	g	g	acc	a	g	g	a	t	a	t	a	g	t	g	a	g	g	c	c	t	c	a	t	t	c	a	c	t	ct-	caaaaaaaaaa-	g	a	t	t	c	g
Lip169	g	t	a	g	a	g	a	c	a	c	t	t	c	g	g	acc	a	g	g	a	t	a	t	a	g	t	g	a	g	g	c	c	t	c	a	t	t	c	a	c	t	ct-	caaaaaaaaaa-	g	a	t	t	c	g
EMS355	g	t	a	g	a	g	a	c	g	c	g	t	c	g	g	acc	a	g	g	a	t	a	t	a	g	t	g	a	g	g	c	c	t	c	a	t	t	c	a	c	t	ct-	caaaaaaaaaa-	g	a	t	t	c	g
EMS49	g	t	a	g	a	g	a	c	g	c	g	t	c	g	g	acc	a	g	g	a	t	a	t	a	g	t	g	a	g	g	c	c	t	c	a	t	t	c	a	c	t	ct-	caaaaaaaaaa-	g	a	t	t	c	g
EMS50	g	t	a	g	a	g	a	c	g	c	g	t	c	g	g	acc	a	g	g	a	t	a	t	a	g	t	g	a	g	g	c	c	t	c	a	t	t	c	a	c	t	ct-	caaaaaaaaaa-	g	a	t	t	c	g
EMS93	g	t	a	g	a	g	a	c	g	c	g	t	c	g	g	acc	a	g	g	a	t	a	t	a	g	t	g	a	g	g	c	c	t	c	a	t	t	c	a	c	t	ct-	caaaaaaaaaa-	g	a	t	t	c	g
BY01	g	t	a	g	a	g	a	c	g	c	t	c	c	g	g	acc	a	g	g	a	t	a	t	a	g	t	g	a	g	g	c	c	t	c	a	t	t	c	a	c	t	ct-	caaaaaaaaaa-	g	a	t	t	c	g
FM2001	c	t	a	g	a	g	a	c	g	c	t	t	t	g	g	acc	a	g	g	a	t	a	t	a	g	t	g	a	g	g	c	c	t	c	a	t	t	c	a	c	t	ct-	caaaaaaaaaa-	g	a	t	t	c	g
PRZ_2	c	t	a	g	a	g	a	c	g	c	t	t	c	g	g	acc	a	g	g	a	t	a	t	a	g	t	g	a	g	g	c	c	t	t	g	t	t	c	a	c	c	ctt	caaaaaaaaaa-	g	a	t	t	c	g
JJ1	C	T	A	G	A	g	A	C	G	C	T	T	C	G	G	acc	A	G	G	A	T	A	T	A	G	T	G	A	G	G	C	C	T	T	G	T	T	C	A	C	T	ct-	caaaaaaaaaa-	G	A	T	T	C	G
D23	C	T	A	G	A	g	A	C	G	C	T	T	C	G	G	acc	A	G	G	A	T	A	T	A	G	T	G	A	G	G	C	C	T	T	G	T	T	C	A	C	C	ct-	caaaaaaaaaa-	G	A	T	T	C	G
D20	C	T	A	G	A	g	A	C	G	C	T	T	C	G	G	acc	A	G	G	A	T	A	T	A	G	T	G	A	G	G	C	C	T	T	G	T	T	C	A	C	C	ctt	caaaaaaaaaa-	G	A	T	T	C	G
D29	C	T	A	G	A	g	A	C	G	C	T	T	C	G	G	acc	A	G	G	A	T	A	T	A	G	T	G	A	G	G	C	C	T	T	G	T	T	C	A	C	C	ctt	caaaaaaaaaa-	G	A	T	T	C	G
BS48	C	T	A	G	A	g	A	C	G	C	T	T	C	G	G	acc	A	G	G	A	T	A	T	A	G	T	G	A	G	G	C	C	T	T	G	T	T	C	A	C	C	ctt	caaaaaaaaaa-	G	A	T	T	C	G
GZ36	C	T	A	G	A	g	A	C	G	C	T	T	C	G	G	acc	A	G	G	A	T	A	T	A	G	T	G	A	G	G	C	C	T	T	G	T	T	C	A	C	C	ctt	caaaaaaaaaa-	G	A	T	T	C	G
D34	C	T	A	G	A	g	A	C	G	C	T	T	C	G	G	acc	A	G	G	A	T	A	T	A	G	T	G	A	G	G	C	C	T	T	G	T	T	C	A	C	C	ctt	caaaaaaaaaa-	G	A	T	T	C	G
N33	C	T	A	G	A	g	A	C	G	C	T	T	C	G	G	acc	A	G	G	A	T	A	T	A	G	T	G	A	G	G	C	C	T	T	G	T	T	C	A	C	C	ctt	caaaaaaaaaa-	G	A	T	T	C	G
AR1206	G	T	A	G	A	g	A	C	G	C	T	T	C	G	G	acc	A	G	G	A	T	A	T	A	G	T	G	A	G	G	C	C	T	C	A	T	T	C	A	C	T	ct-	caaaaaaaaaa-	G	A	T	T	C	G
W1210	G	T	A	G	A	g	A	C	G	C	T	T	C	G	G	acc	A	G	G	A	T	A	T	A	G	T	G	A	G	G	C	C	T	C	A	T	T	C	A	C	T	ct-	caaaaaaaaaa-	G	A	T	T	C	G
W1213	G	C	A	G	A	g	A	C	G	C	T	T	C	G	G	acc	A	G	G	A	T	A	T	A	G	T	G	A	G	G	C	C	T	C	A	T	T	C	A	C	T	ct-	caaaaaaaaaa-	G	A	T	T	C	G
I1049	G	C	A	G	A	g	A	C	G	C	T	T	C	G	G	acc	A	G	G	A	T	A	T	A	G	T	G	A	G	G	C	C	T	C	A	T	T	C	A	C	T	ct-	caaaaaaaaaa-	G	A	T	T	C	G
I1048	G	C	A	G	A	g	A	C	G	C	T	T	C	G	G	acc	A	G	G	A	T	A	T	A	G	T	G	A	G	G	C	C	T	C	A	T	T	C	A	C	T	ct-	caaaaaaaaaa-	G	A	T	T	C	G
I0815	G	C	A	G	A	g	A	C	G	C	T	T	C	G	G	acc	A	G	G	A	T	A	T	A	G	T	G	A	G	G	C	C	T	C	A	T	T	C	A	C	T	ct-	caaaaaaaaaa-	G	A	T	T	C	G
A1208	C	T	A	G	A	g	A	C	G	C	T	T	C	A	T	ac-	A	G	G	A	T	A	T	A	G	T	G	A	G	G	C	C	T	C	A	T	T	C	A	C	T	ct-	caaaaaaaaaa-	G	A	T	T	C	G
A0805	C	T	A	G	A	g	A	C	G	C	T	T	C	A	T	ac-	A	G	G	A	T	A	T	A	G	T	G	A	G	G	C	C	T	C	A	T	T	C	A	C	T	ct-	caaaaaaaaaa-	G	A	T	T	C	G
RKZ7	C	T	A	G	A	g	A	C	G	C	T	T	C	G	G	acc	A	G	G	A	T	A	T	A	G	T	G	A	G	G	C	C	T	T	G	T	T	C	A	C	C	ctt	caaaaaaaaaa-	G	A	T	T	C	G
RKZ5	C	T	A	G	A	g	A	C	G	C	T	T	C	A	T	acc	A	G	G	A	T	A	T	A	G	T	G	A	G	G	C	C	T	C	A	T	T	C	A	C	T	ct-	caaaaaaaaaa-	G	A	T	T	C	G
RKZ4	G	T	A	G	A	g	A	C	G	C	T	T	C	G	G	acc	A	G	G	A	T	A	T	A	G	T	G	A	G	G	C	C	T	C	A	T	T	C	A	C	T	ct-	caaaaaaaaaa-	G	A	T	T	C	G
RKZ3	C	T	A	G	A	g	A	C	G	C	T	T	C	G	G	acc	A	G	G	A	T	A	T	A	G	T	G	A	G	G	C	C	T	T	G	T	T	C	A	C	C	ctt	caaaaaaaaaa-	G	A	T	T	C	G
RKZ10	G	T	A	G	A	g	A	C	G	C	T	T	C	G	G	acc	A	G	G	A	T	A	T	A	G	T	G	A	G	G	C	C	T	C	A	T	T	C	A	C	T	ct-	caaaaaaaaaa-	G	A	T	T	C	G
RKZ1	C	T	A	G	A	g	A	C	G	C	T	T	C	G	G	acc	A	G	G	A	T	A	T	A	G	T	G	A	G	G	C	C	T	T	G	T	T	C	A	C	C	ctt	caaaaaaaaaa-	G	A	T	T	C	G
NQ8	C	T	A	G	A	g	A	C	G	C	T	T	C	G	G	acc	A	G	G	A	T	A	T	A	G	T	G	A	G	G	C	C	T	T	G	T	T	C	A	C	C	ctt	caaaaaaaaaa-	G	A	T	T	C	G
A1202	C	T	A	G	A	g	A	C	G	C	T	T	C	A	T	ac-	A	G	G	A	T	A	T	A	G	T	G	A	G	G	C	C	T	C	A	T	T	C	A	C	T	ct-	caaaaaaaaaa-	G	A	T	T	C	G
NQU9	C	T	A	G	A	g	A	C	G	C	T	T	C	G	G	acc	A	G	G	A	T	A	T	A	G	T	G	A	G	G	C	C	T	T	G	T	T	C	A	C	C	ctt	caaaaaaaaaa-	G	A	T	T	C	G
NQU8	C	T	A	G	A	g	A	C	G	C	T	T	C	G	G	acc	A	G	G	A	T	A	T	A	G	T	G	A	G	G	C	C	T	T	G	T	T	C	A	C	C	ctt	caaaaaaaaaa-	G	A	T	T	C	G
NQU6	C	T	A	G	A	g	A	C	G	C	T	T	C	G	G	acc	A	G	G	A	T	A	T	A	G	T	G	A	G	G	C	C	T	T	G	T	T	C	A	C	C	ct-	caaaaaaaaaa-	G	A	T	T	C	G
NQU2	G	T	A	G	A	g	A	C	G	C	T	T	C	G	G	acc	A	G	G	A	T	A	T	A	G	T	G	A	G	G	C	C	T	C	A	T	T	C	A	C	T	ct-	caaaaaaaaaa-	G	A	T	T	C	G
CD9	C	T	A	G	A	g	A	C	G	C	T	T	C	G	G	acc	A	G	G	A	T	A	T	A	G	T	G	A	G	G	C	C	T	T	G	T	T	C	A	C	C	ctt	caaaaaaaaaa-	G	A	T	T	C	G
CD5	C	T	A	G	A	g	A	C	G	C	T	T	C	G	G	acc	A	G	G	A	T	A	T	A	G	T	G	A	G	G	C	C	T	T	G	T	T	C	A	C	T	ct-	caaaaaaaaaa-	G	A	T	T	C	G
CD44	C	T	A	G	A	g	A	C	G	C	T	T	C	G	G	acc	A	G	G	A	T	A	T	A	G	T	G	A	G	G	C	C	T	T	G	T	T	C	A	C	C	ctt	caaaaaaaaaa-	G	A	T	T	C	G
CD28	C	T	A	G	A	g	A	C	G	C	T	T	C	G	G	acc	A	G	G	A	T	A	T	A	G	T	G	A	G	G	C	C	T	T	G	T	T	C	A	C	C	ctt	caaaaaaaaaa-	G	A	T	T	C	G
CD4	C	T	A	G	A	g	A	C	G	C	T	T	C	G	G	acc	A	G	G	A	T	A	T	A	G	T	G	A	G	G	C	C	T	T	G	T	T	C	A	C	C	ctt	caaaaaaaaaa-	G	A	T	T	C	G
CD30	C	T	A	G	A	g	A	C	G	C	T	T	C	G	G	acc	A	G	G	A	T	A	T	A	G	T	G	A	G	G	C	C	T	T	G	T	T	C	A	C	C	ctt	caaaaaaaaaa-	G	A	T	T	C	G
CK69	C	T	A	G	A	g	A	C	G	C	T	T	C	A	G	acc	A	C	A	G	C	C	T	A	G	T	G	A	G	G	C	C	T	C	A	T	T	C	A	C	T	ct-	caaaaaaaaaa-	A	A	T	T	C	G
CK70	C	T	A	G	A	g	A	C	G	C	T	T	C	G	G	acc	A	G	G	A	T	A	T	A	G	T	G	A	G	G	C	C	T	T	G	T	T	C	A	C	C	ct-	caaaaaaaaaa-	G	A	T	T	C	G
CK71	C	T	A	G	A	g	A	C	G	C	T	T	C	G	G	acc	A	G	G	A	T	A	T	A	G	T	G	A	G	G	C	C	T	T	G	T	T	C	A	C	C	ctt	caaaaaaaaaa-	G	A	T	T	C	G
CK72	C	T	A	G	A	g	A	C	G	C	T	T	C	G	G	acc	A	G	G	A	T	A	T	A	G	T	G	A	G	G	C	C	T	C	A	T	T	C	A	C	T	ct-	caaaaaaaaaa-	G	A	T	T	C	G
CK74	G	T	A	G	A	g	A	C	G	C	T	T	C	G	G	acc	A	G	G	A	T	A	T	A	G	T	G	A	G	G	C	C	T	C	A	T	T	C	A	C	T	ct-	caaaaaaaaaa-	G	A	T	T	C	G
ELC1	C	T	A	G	A	g	A	C	G	C	T	T	C	G	G	acc	A	G	G	A	T	A	T	A	G	T	G	A	G	G	C	C	T	C	A	T	T	C	A	C	T	ct-	caaaaaaaaaa-	G	A	T	T	C	G
ELC14	C	T	A	G	A	g	A	C	G	C	T	T	C	A	G	acc	A	C	A	G	C	C	T	A	G	T	G	A	G	G	C	C	T	C	A	T	T	C	A	C	T	ct-	caaaaaaaaaa-	A	A	T	T	C	G
ELC9	C	T	A	G	A	g	A	C	G	C	T	T	C	G	G	acc	A	G	G	A	T	A	T	A	G	T	G	A	G	G	C	C	T	C	A	T	T	C	A	C	T	ct-	caaaaaaaaaa-	G	A	T	T	C	G
H28	G	T	A	G	A	g	A	C	G	C	T	T	C	G	G	acc	A	G	G	A	T	A	T	A	G	T	G	A	G	G	C	C	T	C	A	T	T	C	A	C	T	ct-	caaaaaaaaaa-	G	A	T	T	C	G
H30	C	T	A	G	A	g	A	C	G	C	T	T	C	A	T	acc	A	G	G	A	T	A	T	A	G	T	G	A	G	G	C	C	T	C	A	T	T	C	A	C	T	ct-	caaaaaaaaaa-	G	A	T	T	C	G
H37	C	T	A	G	A	g	A	C	G	C	T	T	C	A	G	acc	A	C	A	G	C	C	T	A	G	T	G	A	G	G	C	C	T	C	A	T	T	C	A	C	T	ct-	caaaaaaaaaa-	A	A	T	T	C	G
H38	G	T	A	G	A	g	A	C	G	C	T	T	C	G	G	acc	A	G	G	A	T	A	T	A	G	T	G	A	G	G	C	C	T	C	A	T	T	C	A	C	T	ct-	caaaaaaaaaa-	G	A	T	T	C	G
JZ03	C	T	A	G	A	g	A	C	G	C	T	T	C	G	G	acc	A	G	G	A	T	A	T	A	G	T	G	A	G	G	C	C	T	T	G	T	T	C	A	C	C	ctt	caaaaaaaaaa-	G	A	T	T	C	G
JZ04	C	T	A	G	A	g	A	C	G	C	T	T	C	G	G	acc	A	G	G	A	T	A	T	A	G	T	G	A	G	G	C	C	T	T	G	T	T	C	A	C	C	ctt	caaaaaaaaaa-	G	A	T	T	C	G
LJ42	G	T	A	G	A	g	A	C	G	C	T	T	C	G	G	acc	A	G	G	A	T	A	T	A	G	T	G	A	G	G	C	C	T	C	A	T	T	C	A	C	T	ct-	caaaaaaaaaa-	G	A	T	T	C	G
LJ48	C	T	A	G	A	g	A	C	G	C	T	T	C	G	G	acc	A	G	G	A	T	A	T	A	G	T	G	A	G	G	C	C	T	T	G	T	T	C	A	C	C	ctt	caaaaaaaaaa-	G	A	T	T	C	G
LJ63	C	T	A	G	A	g	A	C	G	C	T	T	C	G	G	acc	A	G	G	A	T	A	T	A	G	T	G	A	G	G	C	C	T	C	A	T	T	C	A	C	T	ct-	caaaaaaaaaa-	G	A	T	T	C	G
LJ65	C	T	A	G	A	g	A	C	G	C	T	T	C	G	G	acc	A	G	G	A	T	A	T	A	G	T	G	A	G	G	C	C	T	T	G	T	T	C	A	C	C	ctt	caaaaaaaaaa-	G	A	T	T	C	G
JJ58	C	T	A	G	A	g	A	C	G	C	T	T	C	G	G	acc	A	G	G	A	T	A	T	A	G	T	G	A	G	G	C	C	T	T	G	T	T	C	A	C	C	ctt	caaaaaaaaaa-	G	A	T	T	C	G
JJ59	C	T	A	G	A	g	A	C	G	C	T	T	C	G	G	acc	A	G	G	A	T	A	T	A	G	T	G	A	G	G	C	C	T	T	G	T	T	C	A	C	C	ctt	caaaaaaaaaa-	G	A	T	T	C	G
I1204	G	C	A	G	A	g	A	C	G	C	T	T	C	G	G	acc	A	G	G	A	T	A	T	A	G	T	G	A	G	G	C	C	T	C	A	T	T	C	A	C	T	ct-	caaaaaaaaaa-	G	A	T	T	C	G
ELC15	G	C	A	G	G	g	A	C	G	C	T	T	C	G	G	acc	A	G	G	A	T	A	T	A	G	T	G	A	G	G	C	C	T	C	A	T	T	C	A	C	T	ct-	caaaaaaaaaa-	G	A	T	T	C	G
A1206	C	T	A	G	A	g	A	C	G	C	T	T	C	A	T	acc	A	G	G	A	T	A	T	A	G	T	G	A	G	G	C	C	T	C	A	T	T	C	A	C	T	ct-	caaaaaaaaaa-	G	A	T	T	C	G
JJ51	C	T	A	G	A	g	A	C	G	C	T	T	C	G	G	acc	A	G	G	A	T	A	T	A	G	T	G	A	G	G	C	C	T	T	G	T	T	C	A	C	C	ctt	caaaaaaaaaa-	G	A	T	T	C	G
A0803	C	T	A	G	A	g	A	C	G	C	T	T	C	A	T	ac-	A	G	G	A	T	A	T	A	G	T	G	A	G	G	C	C	T	C	A	T	T	C	A	C	T	ct-	caaaaaaaaaa-	G	A	T	T	C	G
A1207	C	T	A	G	A	g	A	C	G	C	T	T	C	A	T	acc	A	G	G	A	T	A	T	A	G	T	G	A	G	G	C	C	T	C	A	T	T	C	A	C	T	ct-	caaaaaaaaaa-	G	A	T	T	C	G
A0807	C	T	A	G	A	g	A	C	G	C	T	T	C	A	T	ac-	A	G	G	A	T	A	T	A	G	T	G	A	G	G	C	C	T	C	A	T	T	C	A	C	T	ct-	caaaaaaaaaa-	G	A	T	T	C	G
A0804	C	T	A	G	A	g	A	C	G	C	T	T	C	A	T	ac-	A	G	G	A	T	A	T	A	G	T	G	A	G	G	C	C	T	C	A	T	T	C	A	C	T	ct-	caaaaaaaaaa-	G	A	T	T	C	G
BS25	C	T	A	G	A	g	A	C	G	C	T	T	C	G	G	acc	A	G	G	A	T	A	T	A	G	T	G	A	G	G	C	C	T	T	G	T	T	C	A	C	C	ctt	caaaaaaaaaa-	G	A	T	T	C	G
BS4	C	T	A	G	A	g	A	C	G	C	T	T	C	G	G	acc	A	G	G	A	T	A	T	A	G	T	G	A	G	G	C	C	T	T	G	T	T	C	A	C	C	ctt	caaaaaaaaaa-	G	A	T	T	C	G
A1211	C	T	A	G	A	g	A	C	G	C	T	T	C	A	T	acc	A	G	G	A	T	A	T	A	G	T	G	A	G	G	C	C	T	C	A	T	T	C	A	C	T	ct-	caaaaaaaaaa-	G	A	T	T	C	G
A1201	C	T	A	G	A	g	A	C	G	C	T	T	C	A	T	ac-	A	G	G	A	T	A	T	A	G	T	G	A	G	G	C	C	T	C	A	T	T	C	A	C	T	ct-	caaaaaaaaaa-	G	A	T	T	C	G
A1203	C	T	A	G	A	g	A	C	G	C	T	T	C	A	T	acc	A	G	G	A	T	A	T	A	G	T	G	A	G	G	C	C	T	C	A	T	T	C	A	C	T	ct-	caaaaaaaaaa-	G	A	T	T	C	G
A1204	C	T	A	G	A	g	A	C	G	C	T	T	C	A	T	ac-	A	G	G	A	T	A	T	A	G	T	G	A	G	G	C	C	T	C	A	T	T	C	A	C	T	ct-	caaaaaaaaaa-	G	A	T	T	C	G
CK50	C	T	A	G	A	g	A	C	G	C	T	T	C	G	G	acc	A	G	G	A	T	A	T	A	G	T	G	A	G	G	C	C	T	C	A	T	T	C	A	C	T	ct-	caaaaaaaaaa-	G	A	T	T	C	G
CK43	C	T	A	G	A	g	A	C	G	C	T	T	C	G	G	acc	A	G	G	A	T	A	T	A	G	T	G	A	G	G	C	C	T	T	G	T	T	C	A	C	C	ctt	caaaaaaaaaa-	G	A	T	T	C	G
CD33	C	T	A	G	A	g	A	C	G	C	T	T	C	G	G	acc	A	G	G	A	T	A	T	A	G	T	G	A	G	G	C	C	T	T	G	T	T	C	A	C	C	ctt	caaaaaaaaaa-	G	A	T	T	C	G
I0833	G	C	A	G	A	g	A	C	G	C	T	T	C	G	G	acc	A	G	G	A	T	A	T	A	G	T	G	A	G	G	C	C	T	C	A	T	T	C	A	C	T	ct-	caaaaaaaaaa-	G	A	T	T	C	G
I0834	G	C	A	G	A	g	A	C	G	C	T	T	C	G	G	acc	A	G	G	A	T	A	T	A	G	T	G	A	G	G	C	C	T	C	A	T	T	C	A	C	T	ct-	caaaaaaaaaa-	G	A	T	T	C	G
M9	C	T	A	G	A	g	A	C	G	C	T	T	C	G	G	acc	A	G	G	A	T	A	T	A	G	T	G	A	G	G	C	C	T	C	A	T	T	C	A	C	T	ct-	caaaaaaaaaa-	G	A	T	T	C	G
M4	C	T	A	G	A	g	A	C	G	C	T	T	C	G	G	acc	A	G	G	A	T	A	T	A	G	T	G	A	G	G	C	C	T	C	A	T	T	C	A	C	T	ct-	caaaaaaaaaa-	G	A	T	T	C	G
M7	G	T	A	G	A	g	A	C	G	C	T	T	C	G	G	acc	A	G	G	A	T	A	T	A	G	T	G	A	G	G	C	C	T	C	A	T	T	C	A	C	T	ct-	caaaaaaaaaa-	G	A	T	T	C	G
M8	C	T	A	G	A	g	A	C	G	C	T	T	C	G	G	acc	A	G	G	A	T	A	T	A	G	T	G	A	G	G	C	C	T	C	A	T	T	C	A	C	T	ct-	caaaaaaaaaa-	G	A	T	T	C	G
D22	C	T	A	G	A	g	A	C	G	C	T	T	C	G	G	acc	A	G	G	A	T	A	T	A	G	T	G	A	G	G	C	C	T	T	G	T	T	C	A	C	T	ct-	caaaaaaaaaa-	G	A	T	T	C	G
D30	C	T	A	G	A	g	A	C	G	C	T	T	C	G	G	acc	A	G	G	A	T	A	T	A	G	T	G	A	G	G	C	C	T	T	G	T	T	C	A	C	T	ct-	caaaaaaaaaa-	G	A	T	T	C	G
D34(2)	C	T	A	G	A	g	A	C	G	C	T	T	C	G	G	acc	A	G	G	A	T	A	T	A	G	T	G	A	G	G	C	C	T	T	G	T	T	C	A	C	T	ct-	caaaaaaaaaa-	G	A	T	T	C	G
N56	C	T	A	G	A	g	A	C	G	C	T	T	C	G	G	acc	A	G	G	A	T	A	T	A	G	T	G	A	G	G	C	C	T	T	G	T	T	C	A	C	C	ctt	caaaaaaaaaa-	G	A	T	T	C	G
D31	C	T	A	G	A	g	A	C	G	C	T	T	C	G	G	acc	A	G	G	A	T	A	T	A	G	T	G	A	G	G	C	C	T	T	G	T	T	C	A	C	T	ct-	caaaaaaaaaa-	G	A	T	T	C	G
JJ49	C	T	A	G	A	g	A	C	G	C	T	T	C	G	G	acc	A	G	G	A	T	A	T	A	G	T	G	A	G	G	C	C	T	T	G	T	T	C	A	C	C	ctt	caaaaaaaaaa-	G	A	T	T	C	G
GZ10	C	T	A	G	A	g	A	C	G	C	T	T	C	G	G	acc	A	G	G	A	T	A	T	A	G	T	G	A	G	G	C	C	T	T	G	T	T	C	A	C	C	ctt	caaaaaaaaaa-	G	A	T	T	C	G
CK66	C	T	A	G	A	g	A	C	G	C	T	T	C	A	G	acc	A	C	A	G	C	C	T	A	G	T	G	A	G	G	C	C	T	C	A	T	T	C	A	C	T	ct-	caaaaaaaaaa-	A	A	T	T	C	G
ELC20	C	T	A	G	A	g	A	C	G	C	T	T	C	A	G	acc	A	G	A	G	C	C	T	A	G	T	G	A	G	G	C	C	T	C	A	T	T	C	A	C	T	ct-	caaaaaaaaaa-	A	A	T	T	C	G
JZ15	C	T	A	G	A	g	A	C	G	C	T	T	C	G	G	acc	A	G	G	A	T	A	T	A	G	T	G	A	G	G	C	C	T	T	G	T	T	C	A	C	C	ctt	caaaaaaaaaa-	G	A	T	T	C	G
CK28	C	T	A	G	A	g	A	C	G	C	T	T	C	G	G	acc	A	G	G	A	T	A	T	A	G	T	G	A	G	G	C	C	T	T	G	T	T	C	A	C	C	ctt	caaaaaaaaaa-	G	A	T	T	C	G
JZ17	C	T	A	G	A	g	A	C	G	C	T	T	C	G	G	acc	A	G	G	A	T	A	T	A	G	T	G	A	G	G	C	C	T	T	G	T	T	C	A	C	C	ctt	caaaaaaaaaa-	G	A	T	T	C	G
JZ01	C	T	A	G	A	g	A	C	G	C	T	T	C	G	G	acc	A	G	G	A	T	A	T	A	G	T	G	A	G	G	C	C	T	T	G	T	T	C	A	C	C	ctt	caaaaaaaaaa-	G	A	T	T	C	G
JJ56	C	T	A	G	A	g	A	C	G	C	T	T	C	G	G	acc	A	G	G	A	T	A	T	A	G	T	G	A	G	G	C	C	T	T	G	T	T	C	A	C	C	ctt	caaaaaaaaaa-	G	A	T	T	C	G
[truncated: 206 more columns]

## Sheet: MSY 38 HTs for domestic horses
Haplotype number	Sequences belonging to haplotype	Breeds	Haplogroups-with rA(weight=0) but no rOM-rBE-rOP-rOQ-rD-rAJ	Source of the data
25	PRZ_2	Przewalski's Horse	Przewalski's Horse	Wallner et al(2017)
1	CON15	Connemara Pony	Ad-b2
2	CON3	Connemara Pony	Ad-b3
3	65666_d	South German Draft	Ad-h2
4	TRA02	Warmblood Trakehner	Ao-1
5	TRA01	Warmblood Trakehner	Ao-3
6	K744	Arabian	Ao-2/4
7	Icel_And	Icelandic Horse	I
7	Icel_Orl	Icelandic Horse	I
8	Lip111	Lipizzan	L
8	Lip113	Lipizzan	L
9	HP5fj	Norwegian Fjord Horse	Nf
10	CG4	Shetland Pony	Ns
10	CG6	Shetland Pony	Ns
11	K745	Sorraia Horse	S
12	OLD02	Warmblood Oldenburg	Tb
12	RAO441	Warmblood Swiss	Tb
13	EMS246	Morgan Horse	Tb-dM
13	EMS91	Morgan Horse	Tb-dM
13	M1005	Standardbred	Tb-dM
13	M1012	Standardbred	Tb-dM
13	M1027	Standardbred	Tb-dM
13	M1048	Standardbred	Tb-dM
13	M5304	Standardbred	Tb-dM
13	M968	Standardbred	Tb-dM
13	M992	Standardbred	Tb-dM
14	A2068	Quarter Horse	Tb-dW1
14	A2085	Quarter Horse	Tb-dW1
14	BW01	Warmblood Baden Wuerttemberg	Tb-dW1
14	HOL02	Warmblood Holsteiner	Tb-dW1
14	K747	Warmblood Hanoverian	Tb-dW1
14	M4467	Quarter Horse	Tb-dW1
14	M4476	Quarter Horse	Tb-dW1
14	M4513	Quarter Horse	Tb-dW1
14	M4514	Quarter Horse	Tb-dW1
14	M4527	Quarter Horse	Tb-dW1
14	OLD01	Warmblood Oldenburg	Tb-dW1
14	WF01	Warmblood Westphalian	Tb-dW1
14	I1204	Thoroughbred （from the present study)	Tb-dW1
15	HOL01	Warmblood Holsteiner	Tb-dW2
16	RAO310	Warmblood Swiss	Tb-dW3
17	A2071	Quarter Horse	Tb-g1
18	FM1435	French Montagne	Tb-g2
18	WF02	Warmblood Westphalian	Tb-g2
19	HAN01	Warmblood Hanoverian	Tb-g3
19	K746	Warmblood Hanoverian	Tb-g3
20	P1	Warmblood Holsteiner	Tb-k
21	Lip169	Lipizzan	Tb-l
22	EMS355	Morgan Horse	Tb-m
22	EMS49	Morgan Horse	Tb-m
22	EMS50	Morgan Horse	Tb-m
22	EMS93	Morgan Horse	Tb-m
23	BY01	Warmblood Bavarian	Tb-r
24	FM2001	Franches Montagnes	Tu
26	JJ1	JJ	Anc-3	The present study
26	CD5	CD	Anc-3
26	D22	DBP	Anc-3
26	D30	DBP	Anc-3
26	D34(2)	DBP	Anc-3
26	D31	DBP	Anc-3
27	D23	DBP	Anc-2
27	NQU6	Naqu	Anc-2
27	CK70	Chakou	Anc-2
28	D20	DBP	Anc-1
28	D29	DBP	Anc-1
28	RKZ7	RKZ	Anc-1
28	RKZ3	RKZ	Anc-1
28	RKZ1	RKZ	Anc-1
28	NQ8	Ningqiang	Anc-1
28	NQU9	Naqu	Anc-1
28	NQU8	Naqu	Anc-1
28	CD9	CD	Anc-1
28	CD44	CD	Anc-1
28	CD28	CD	Anc-1
28	CD4	CD	Anc-1
28	CD30	CD	Anc-1
28	CK71	Chakou	Anc-1
28	JZ03	JZ	Anc-1
28	LJ48	LJ	Anc-1
28	LJ65	LJ	Anc-1
28	JJ58	JJ	Anc-1
28	JJ59	JJ	Anc-1
28	JJ51	JJ	Anc-1
28	BS25	BS	Anc-1
28	BS4	BS	Anc-1
28	CK43	Chakou	Anc-1
28	CD33	CD	Anc-1
28	N56	DBP	Anc-1
28	JJ49	JJ	Anc-1
28	JZ15	JZ	Anc-1
28	CK28	Chakou	Anc-1
28	JZ17	JZ	Anc-1
28	JZ01	JZ	Anc-1
28	JJ56	JJ	Anc-1
29	BS48	BS	Anc-0
29	GZ36	GZ	Anc-0
29	D34	DBP	Anc-0
29	N33	DBP	Anc-0
29	GZ10	GZ	Anc-0
30	AR1206	Arabian Horse	Tb
30	W1210	Warmblood Horse	Tb
30	RKZ4	RKZ	Tb
30	RKZ10	RKZ	Tb
30	NQU2	Naqu	Tb
30	CK74	Chakou	Tb
30	H28	KZK	Tb
30	H38	KZK	Tb
30	LJ42	LJ	Tb
30	M7	KZK	Tb
31	W1213	Warmblood Horse	Tb-dW1
31	I1049	Thoroughbred	Tb-dW1
31	I1048	Thoroughbred	Tb-dW1
31	I0815	Thoroughbred	Tb-dW1
31	I0833	Thoroughbred	Tb-dW1
31	I0834	Thoroughbred	Tb-dW1
32	A1208	Arabian Horse	Ao-2/4
32	A0805	Arabian Horse	Ao-2/4
32	A1202	Arabian Horse	Ao-2/4
32	A0803	Arabian Horse	Ao-2/4
32	A0807	Arabian Horse	Ao-2/4
32	A0804	Arabian Horse	Ao-2/4
32	A1201	Arabian Horse	Ao-2/4
32	A1204	Arabian Horse	Ao-2/4
33	RKZ5	RKZ	Ao-1
33	H30	KZK	Ao-1
33	A1206	Arabian Horse	Ao-1
33	A1207	Arabian Horse	Ao-1
33	A1211	Arabian Horse	Ao-1
33	A1203	Arabian Horse	Ao-1
34	CK69	Chakou	Ad-h2
34	ELC14	ELC	Ad-h2
34	H37	KZK	Ad-h2
34	CK66	Chakou	Ad-h2
35	CK72	Chakou	X/T
35	CK50	Chakou	X/T
36	ELC1	ELC	X/T
36	ELC9	ECL	X/T
36	LJ63	LJ	X/T
36	M9	KZK	X/T
36	M4	KZK	X/T
36	M8	KZK	X/T
37	JZ04	JZ	Anc-1
38	ELC15	ELC	Tb-dM
39	ELC20	ELC	ELC20
