# Supplementary material for: Ancient Patrilineal Lines and Relatively High ECAY Diversity Preserved in Indigenous Horses Revealed With Novel Y-Chromosome Markers
Source: Front Genet. 2020 May 21;11:467. doi: 10.3389/fgene.2020.00467 (PMC7253630; doi:10.3389/fgene.2020.00467)
Supplement: FIGURE S1 — Geographic distributions of sampled Chinese indigenous horse populations. [file Data_Sheet_1.ZIP › supplementary materials/Table S7. The CNVs of the DNA fragments containing the 11 segregating sites .xls]

## Sheet: Sheet1
		Table S7. The CNVs of the DNA fragments containing the 11 segregating sites
	Breed	Sample	Group	165	17	102	103	9	14	1	12	132	133	4
1	IMG	MG 028	NC	5	6	20	5	5	1	1	2	1	1	1
2		MG 12		5	5	20	5	5	1	1	2	1	1	1
3		MG 13		5	5	20	5	5	1	1	2	1	1	1
4		MG 14		5	5	10	5	5	1	1	2	1	1	1
5		MG 2		5	8	20	5	5	1	1	2	1	1	1
6		MG 21		5	6	20	5	5	1	1	2	1	1	1
7		WMG 8		5	5	20	5	5	1	1	2	1	1	1
8	YQ	YQ 10		5	3	20	5	5	1	1	2	1	1	1
9		YQ 31		5	6	10	5	3	1	1	2	1	1	1
10		YQ 36		5	8	20	5	6	1	1	2	1	1	1
11		YQ 41		5	8	10	5	3	1	1	2	1	1	1
12		YQ 43		5	8	20	5	5	1	1	2	1	1	1
13		YQ 44		5	3	10	5	5	1	1	2	1	1	1
14		YQ 52		5	3	10	5	2	1	1	2	1	1	1
15		YQ 55		5	5	10	5	4	1	1	2	1	1	1
16	ELC	ELC 1		5	4	10	5	5	1	1	2	1	1	1
17		ELC 12		5	5	20	5	8	1	1	2	1	1	1
18		ELC 14		5	6	10	5	6	1	1	2	1	1	1
19		ELC 19		5	6	20	5	5	1	1	2	1	1	1
20		ELC 2		5	5	20	5	5	1	1	2	1	1	1
21		ELC 20		10	5	20	5	5	1	1	2	1	1	1
22		ELC 25		5	5	10	5	6	1	1	2	1	1	1
23		ELC 9		5	5	10	5	5	1	1	2	1	1	1
24	XNH	X 10		5	4	10	5	3	1	1	2	1	1	1
25		X 12		5	6	20	5	5	1	1	2	1	1	1
26		X 14		5	8	20	5	6	1	1	2	1	1	1
27		X 19		5	5	20	5	5	1	1	2	1	1	1
28		X 25		5	5	20	5	3	1	1	2	1	1	1
29		X 37		5	8	10	5	4	1	1	2	1	1	1
30		X 8		5	6	10	5	6	1	1	2	1	1	1
31	KZK	H 28		5	3	10	5	6	1	1	2	1	1	1
32		H 37		5	5	10	5	5	1	1	2	1	1	1
33		H 38		5	4	10	5	4	1	1	2	1	1	1
34		H 4		10	8	20	5	4	1	1	2	1	1	1
35		HSK M2		5	4	20	5	5	1	1	2	1	1	1
36		HSK M3		5	6	20	5	5	1	1	2	1	1	1
37		HSK M5		10	5	20	5	5	1	1	2	1	1	1
38		M 4		5	5	20	5	6	1	1	2	1	1	1
39		M 7		5	8	20	5	5	1	1	2	1	1	1
40		M 8		5	6	20	5	5	1	1	2	1	1	1
41		M 9		5	6	20	5	5	1	1	2	1	1	1
42	CK	CK 28		5	6	20	5	5	1	1	2	1	1	1
43		CK 43		5	6	10	5	5	1	1	2	1	1	1
44		CK 50		5	6	20	5	6	1	1	2	1	1	1
45		CK 66		5	5	10	5	5	1	1	2	1	1	1
46		CK 69		5	6	20	5	6	1	1	2	1	1	1
47		CK 70		5	5	10	5	5	1	1	2	1	1	1
48		CK 71		5	6	10	5	5	1	1	2	1	1	1
49		CK 72		5	5	10	5	6	1	1	2	1	1	1
50		CK 74		5	5	10	5	5	1	1	2	1	1	1
51	LKZ	LKZ 10	SC	5	5	20	5	5	1	1	2	1	1	1
52		LKZ 14		5	5	20	5	5	1	1	2	1	1	1
53		LKZ 20		10	5	20	5	5	1	1	2	1	1	1
54		LKZ 28		10	6	20	5	5	1	1	2	1	1	1
55	JZ	JZ 01		5	5	20	5	5	1	1	2	1	1	1
56		JZ 03		5	5	20	5	6	1	1	2	1	1	1
57		JZ 04		5	4	10	5	4	1	1	2	1	1	1
58		JZ 15		5	5	10	5	5	1	1	2	1	1	1
59		JZ 16		5	6	20	5	5	1	1	2	1	1	1
60		JZ 17		5	10	10	5	6	1	1	2	1	1	1
61	RKZ	RKZ 1		5	6	10	5	6	1	1	2	1	1	1
62		RKZ 10		5	4	10	5	4	1	1	2	1	1	1
63		RKZ 3		5	6	10	5	5	1	1	2	1	1	1
64		RKZ 5		5	10	10	5	5	1	1	2	1	1	1
65		RKZ 6		5	6	10	5	5	1	1	2	1	1	1
66		RKZ 7		5	5	10	5	5	1	1	2	1	1	1
67	NQU	NQU 2		5	4	10	5	6	1	1	2	1	1	1
68		NQU 6		5	5	10	5	5	1	1	2	1	1	1
69		NQU 8		5	5	10	5	5	1	1	2	1	1	1
70		NQU 9		5	5	10	5	5	1	1	2	1	1	1
71	CD	CD 28		5	5	10	5	5	1	1	2	1	1	1
72		CD 30		5	6	10	5	5	1	1	2	1	1	1
73		CD 33		5	6	20	5	5	1	1	2	1	1	1
74		CD 4		5	6	10	5	5	1	1	2	1	1	1
75		CD 44		5	6	20	5	5	1	1	2	1	1	1
76		CD 5		5	5	20	5	5	1	1	2	1	1	1
77		CD 9		5	6	20	5	6	1	1	2	1	1	1
78	NQ	NQ 10		5	5	10	5	6	1	1	2	1	1	1
79		NQ 11		10	6	10	5	6	1	1	2	1	1	1
80		NQ 2		5	6	20	5	6	1	1	2	1	1	1
81		NQ 6		5	6	10	5	5	1	1	2	1	1	1
82		NQ 7		5	5	10	5	5	1	1	2	1	1	1
83		NQ 8		5	5	10	5	5	1	1	2	1	1	1
84	BS	BS 36		5	6	20	5	5	1	1	2	1	1	1
85		BS 1		5	6	10	5	4	1	1	2	1	1	1
86		BS 11		5	5	20	5	5	1	1	2	1	1	1
87		BS 14		5	5	10	5	3	1	1	2	1	1	1
88		BS 25		5	4	10	5	5	1	1	2	1	1	1
89		BS 4		10	6	10	5	5	1	1	2	1	1	1
90		BS 54		5	8	10	5	4	1	1	2	1	1	1
91		BS 58		5	3	10	5	4	1	1	2	1	1	1
92	DBP	D 17		5	6	10	5	6	1	1	2	1	1	1
93		D 19		5	5	10	5	4	1	1	2	1	1	1
94		D 20		5	5	10	5	6	1	1	2	1	1	1
95		D 22		5	5	20	5	6	1	2	2	1	1	1
96		D 23		5	5	10	5	4	1	1	2	1	1	1
97		D 26		5	4	10	5	4	1	1	2	1	1	1
98		D 29		5	5	20	5	5	1	1	2	1	1	1
99		D 30		5	8	10	5	8	1	2	2	1	1	1
100		D 31		5	6	10	5	8	1	2	2	1	1	1
101		D 32		5	6	10	5	4	1	1	2	1	1	1
102		D 33		5	6	10	5	4	1	1	2	1	1	1
103		D 37		5	5	10	5	4	1	1	2	1	1	1
104		D 39		5	8	20	5	5	1	2	2	1	1	1
105		DBHTA		5	5	10	5	4	1	1	2	1	1	1
106		N 107		5	5	10	5	5	1	1	2	1	1	1
107		N 109		5	3	10	5	4	1	1	2	1	1	1
108		N 111		5	5	10	5	4	1	1	2	1	1	1
109		N 123		5	5	20	5	5	1	2	2	1	1	1
110		N 16		5	5	10	5	5	1	1	2	1	1	1
111		N 17		5	6	10	5	5	1	1	2	1	1	1
112		N 2		5	4	10	5	5	1	1	2	1	1	1
113		N 27		5	6	10	5	4	1	1	2	1	1	1
114		N 35		5	4	10	5	4	1	1	2	1	1	1
115		N 36		10	6	10	5	4	1	1	2	1	1	1
116		N 40		5	6	10	5	4	1	1	2	1	1	1
117		N 45		5	10	20	5	5	1	1	2	1	1	1
118		N 49		5	8	10	5	5	1	1	2	1	1	1
119		N 56		5	10	10	5	5	1	1	2	1	1	1
120		N 74		5	6	10	5	5	1	1	2	1	1	1
121		N 76		5	3	10	5	4	1	1	2	1	1	1
122		N 90		5	4	20	5	5	1	2	2	1	1	1
123		M 25		5	5	10	5	5	1	1	2	1	1	1
124	YN	YN 711		5	5	10	5	5	1	1	2	1	1	1
125		YN 712		5	10	10	5	5	1	1	2	1	1	1
126		YN 713		5	8	10	5	4	1	1	2	1	1	1
127		YN 716		5	3	10	5	5	1	1	2	1	1	1
128		YN 719		5	4	10	5	4	1	1	2	1	1	1
129		YN 720		5	4	10	5	3	1	1	2	1	1	1
130		YN 722		5	6	20	5	5	1	1	2	1	1	1
131	ZT	ZT 14		5	4	10	5	4	1	1	2	1	1	1
132		ZT 24		5	8	10	5	4	1	1	2	1	1	1
133		ZT 27		5	5	10	5	5	1	1	2	1	1	1
134		ZT 30		5	5	20	5	4	1	1	2	1	1	1
135		ZT 33		5	10	10	5	5	1	1	2	1	1	1
136		ZT 35		5	6	20	5	5	1	1	2	1	1	1
137	LJ	LJ 42		5	6	10	5	5	1	1	2	1	1	1
138		LJ 47		5	5	20	5	5	1	1	2	1	1	1
139		LJ 48		5	5	10	5	4	1	1	2	1	1	1
140		LJ 49		5	6	20	5	5	1	1	2	1	1	1
141		LJ 50		5	6	10	5	8	1	2	2	1	1	1
142		LJ 51		5	5	20	5	6	1	1	2	1	1	1
143		LJ 52		5	6	10	5	6	1	2	2	1	1	1
144		LJ 53		5	5	20	5	5	1	1	2	1	1	1
145		LJ 55		5	6	20	5	5	1	1	2	1	1	1
146		LJ 57		5	6	20	5	5	1	1	2	1	1	1
147		LJ 58		5	6	10	5	5	1	1	2	1	1	1
148		LJ 59		5	8	20	5	5	1	2	2	1	1	1
149		LJ 60		5	6	20	5	5	1	1	2	1	1	1
150		LJ 62		5	5	20	5	5	1	1	2	1	1	1
151		LJ 63		5	6	20	5	8	1	1	2	1	1	1
152		LJ 65		5	6	10	5	6	1	1	2	1	1	1
153		LJ 66		5	6	10	5	5	1	1	2	1	1	1
154		LJ 67		5	6	10	5	5	1	1	2	1	1	1
155		LJ 68		5	6	20	5	5	1	1	2	1	1	1
156		LJ 70		5	6	20	5	6	1	1	2	1	1	1
157		LJ 71		5	4	10	5	5	1	1	2	1	1	1
158		LJ 75		5	6	20	5	5	1	1	2	1	1	1
159		LJ 78		5	4	20	5	5	1	2	2	1	1	1
160		LJ 79		5	5	20	5	6	1	1	2	1	1	1
161		LJ 80		5	8	20	5	6	1	2	2	1	1	1
162		LJ 81		5	6	10	5	5	1	1	2	1	1	1
163		LJ 82		5	5	10	5	6	1	1	2	1	1	1
164		LJ 84		5	5	20	5	5	1	2	2	1	1	1
165		LJ 85		5	6	20	5	5	1	1	2	1	1	1
166		LJ 87		5	4	10	5	5	1	1	2	1	1	1
167		LJ 9		5	5	20	5	4	1	1	2	1	1	1
168		LJ 92		5	5	10	5	5	1	1	2	1	1	1
169	TC	TC 01		5	10	10	5	5	1	1	2	1	1	1
170		TC 02		5	5	10	5	4	1	1	2	1	1	1
171		TC 03		5	5	20	5	5	1	1	2	1	1	1
172		TC 04		5	4	10	5	4	1	1	2	1	1	1
173		TC 05		5	6	20	5	6	1	1	2	1	1	1
174		TC 06		5	6	20	5	5	1	1	2	1	1	1
175		TC 07		5	5	10	5	5	1	1	2	1	1	1
176		TC 08		5	10	20	5	5	1	1	2	1	1	1
177		TC 09		5	5	10	5	5	1	1	2	1	1	1
178		TC 10		5	6	20	5	5	1	1	2	1	1	1
179		TC 11		5	5	20	5	5	1	1	2	1	1	1
180		TC 12		5	8	20	5	5	1	1	2	1	1	1
181		TC 13		5	6	20	5	4	1	1	2	1	1	1
182		TC 23		5	6	10	5	6	1	1	2	1	1	1
183		TC 24		5	6	10	5	5	1	1	2	1	1	1
184		TC 25		5	6	10	5	6	1	1	2	1	1	1
185		TC 31		5	8	10	5	10	1	1	2	1	1	1
186		TC 35		5	6	20	5	5	1	1	2	1	1	1
187		TC 36		5	4	20	5	5	1	1	2	1	1	1
188		TC 37		5	6	20	5	6	1	1	2	1	1	1
189	YJ	YJ 02		5	5	10	5	4	1	1	2	1	1	1
190		YJ 14		5	5	10	5	6	1	1	2	1	1	1
191	YM	YM 10		5	4	10	5	4	1	1	2	1	1	1
192	GZ	GZ 01		5	5	10	5	5	1	1	2	1	1	1
193		GZ 09		5	6	20	5	5	1	1	2	1	1	1
194		GZ 12		5	6	10	5	6	1	1	2	1	1	1
195		GZ 13		5	3	20	5	5	1	1	2	1	1	1
196		GZ 22		5	5	10	5	8	1	1	2	1	1	1
197		GZ 24		5	4	10	5	4	1	1	2	1	1	1
198		GZ 28		5	8	20	5	5	1	2	2	1	1	1
199		GZ 30		5	6	10	5	6	1	1	2	1	1	1
200		GZ 31		5	8	10	5	6	1	1	2	1	1	1
201	JC	JC 45		5	4	10	5	3	1	1	2	1	1	1
202	JJ	JJ 11		5	3	10	5	3	1	1	2	1	1	1
203		JJ 49		5	6	10	5	4	1	1	2	1	1	1
204		JJ 51		5	4	10	5	2	1	1	2	1	1	1
205		JJ 54		5	4	10	5	3	1	1	2	1	1	1
206		JJ 56		5	5	10	5	5	1	1	2	1	1	1
207		JJ 57		5	5	10	5	3	1	1	2	1	1	1
208		JJ 58		5	4	10	5	3	1	1	2	1	1	1
209		JJ 59		5	3	10	5	3	1	1	2	1	1	1
210	DBP	D 34	NSC	5	6	10	5	6	1	1	2	1	1	1
211		N 33		5	5	10	5	6	1	1	2	1	1	1
212		N 7		5	5	10	5	5	1	1	2	1	1	1
213	YN	YN 710		5	6	20	5	5	1	1	2	1	1	1
214	LJ	LJ 86		5	5	10	5	5	1	1	2	1	1	1
215		GZ 10		5	5	10	5	6	1	1	2	1	1	1
216	GZ	GZ 36		5	5	20	5	5	1	1	2	1	1	1
217	JJ	JJ 60		5	5	20	5	5	1	1	2	1	1	1
218	TB	0901	IN	5	6	20	5	5	1	1	2	1	1	1
219		0902		10	5	20	5	6	1	1	2	1	1	1
220		0904		10	10	10	5	8	1	1	2	1	1	1
221		0905		10	6	20	5	6	1	1	2	1	1	1
222		0911		5	6	20	5	6	1	1	2	1	1	1
223		0912		5	6	20	5	5	1	1	2	1	1	1
224		1102		5	6	20	5	4	1	1	2	1	1	1
225		1107		10	3	20	5	4	1	1	2	1	1	1
226		1115		5	6	20	5	4	1	1	2	1	1	1
227		1116		10	6	20	5	5	1	1	2	1	1	1
228		1117		10	6	10	5	10	1	1	2	1	1	1
229		1301		10	8	20	5	5	1	1	2	1	1	1
230		1302		10	8	20	5	4	1	1	2	1	1	1
231		1306		10	8	20	5	6	1	1	2	1	1	1
232		1307		10	10	20	5	8	1	1	2	1	1	1
233		1308		10	8	20	5	8	1	1	2	1	1	1
234		1309		10	5	20	5	8	1	1	2	1	1	1
235		1310		10	8	20	5	8	1	1	2	1	1	1
236		1311		10	10	20	5	6	1	1	2	1	1	1
237		I 0815		5	6	20	5	5	1	1	2	1	1	1
238		I 0833		5	5	20	5	6	1	1	2	1	1	1
239		I 0834		5	6	20	5	6	1	1	2	1	1	1
240		I 1048		10	5	10	5	5	1	1	2	1	1	1
241		I 1049		10	8	10	5	5	1	1	2	1	1	1
242		I 1204		10	10	10	5	5	1	1	2	1	1	1
243		I 1205		10	10	10	5	4	1	1	2	1	1	1
244		I 1206		10	6	20	5	5	1	1	2	1	1	1
245		I 1207		5	5	10	5	5	1	1	2	1	1	1
246		TB 19G		5	6	20	5	5	1	1	2	1	1	1
247		TB 20G		5	6	20	5	5	1	1	2	1	1	1
248	AR	AR 1206		5	5	10	5	5	1	1	2	1	1	1
249		AR 1207		5	6	20	5	6	1	1	2	1	1	1
250		AR 1G		5	6	20	5	5	1	1	2	1	1	1
251		AR 2G		5	5	20	5	5	1	1	2	1	1	1
252		AR 4G		5	6	10	5	6	1	1	2	1	1	1
253		A 0803		5	5	20	5	5	1	1	2	1	1	1
254		A 0804		5	6	20	5	5	1	1	2	1	1	1
255		A 0805		5	6	20	5	5	1	1	2	1	1	1
256		A 0807		5	6	20	5	5	1	1	2	1	1	1
257		A 1103		10	8	20	5	8	1	1	2	1	1	1
258		A 1104		10	5	20	5	5	1	1	2	1	1	1
259		A 1105		10	6	20	5	6	1	1	2	1	1	1
260		A 1206		5	5	10	5	5	1	1	2	1	1	1
261		A 1207		5	5	10	5	5	1	1	2	1	1	1
262		A 1208		10	6	10	5	5	1	1	2	1	1	1
263	AT	AT 10H		5	6	20	5	5	1	1	2	1	1	1
264		AT 14H		5	6	20	5	4	1	1	2	1	1	1
265		AT 16H		5	5	10	5	8	1	1	2	1	1	1
266		AT 18H		5	4	20	5	4	1	1	2	1	1	1
267		AT 1H		5	5	20	5	8	1	1	2	1	1	1
268		AT 22H		5	5	20	5	4	1	1	2	1	1	1
269		AT 2H		5	8	20	5	5	1	1	2	1	1	1
270		AT 40H		5	5	20	5	4	1	1	2	1	1	1
271		AT 51H		5	5	20	5	4	1	1	2	1	1	1
272		AT 56H		5	6	20	5	5	1	1	2	1	1	1
273		AT 58H		5	6	20	5	8	1	1	2	1	1	1
274		AT 6H		5	8	20	5	5	1	1	2	1	1	1
275		AT 9H		5	5	20	5	5	1	1	2	1	1	1
276	WB	WB 17G		5	8	20	5	4	1	1	2	1	1	1
277		WB 18G		10	6	10	5	4	1	1	2	1	1	1
278		W 0902		5	6	10	5	5	1	1	2	1	1	1
279		W 1204		10	10	10	5	5	1	1	2	1	1	1
280		W 1210		5	6	20	5	8	1	1	2	1	1	1
281		W 1212		5	6	20	5	6	1	1	2	1	1	1
282		W 1213		5	6	10	5	6	1	1	2	1	1	1
283	EP	Z 250	EP	10	8	20	5	5	1	1	2	1	1	1
