# Supplementary material for: Ancient Patrilineal Lines and Relatively High ECAY Diversity Preserved in Indigenous Horses Revealed With Novel Y-Chromosome Markers
Source: Front Genet. 2020 May 21;11:467. doi: 10.3389/fgene.2020.00467 (PMC7253630; doi:10.3389/fgene.2020.00467)
Supplement: FIGURE S1 — Geographic distributions of sampled Chinese indigenous horse populations. [file Data_Sheet_1.ZIP › supplementary materials/Table S8. The merged SNP-CNV-RBV data.xlsx]

## Sheet: Sheet1
Table S8. The merged SNP-CNV-RBV data
					SNP													CNV					RBV
0	Sample	SNP haplotype	CNV haplotype	RBV haplotype	165	17	102	103	9	14	1	111	112	12	132	133	4	165	17	102	103	9	17	102	9
1	MG 028	SHT1	CNV-27	RBV-12	AG	GA	GT	C	GA	T	A	GT	DEL.T	T	G	G	C	B	B	A	B	A	C	B	A
2	MG 12	SHT1	CNV-32	RBV-26	AG	GA	GT	C	GA	T	A	GT	DEL.T	T	G	G	C	B	B	B	B	B	E	B	A
3	MG 13	SHT1	CNV-08	RBV-29	AG	GA	GT	C	GA	T	A	GT	DEL.T	T	G	G	C	A	A	B	B	B	E	B	F
4	MG 14	SHT1	CNV-02	RBV-29	AG	GA	GT	C	GA	T	A	GT	DEL.T	T	G	G	C	A	A	A	A	B	E	B	F
5	MG 2	SHT2	CNV-32	RBV-15	AG	GA	GT	C	GA	T	A	GT	DEL.T	A	G	G	C	B	B	B	B	B	C	B	F
6	MG 21	SHT1	CNV-19	RBV-06	AG	GA	GT	C	GA	T	A	GT	DEL.T	T	G	G	C	B	A	A	B	A	B	C	B
7	WMG 8	SHT1	CNV-12	RBV-29	AG	GA	GT	C	GA	T	A	GT	DEL.T	T	G	G	C	A	B	A	B	B	E	B	F
8	YQ 10	SHT2	CNV-07	RBV-33	AG	GA	GT	C	GA	T	A	GT	DEL.T	A	G	G	C	A	A	B	B	A	F	B	F
9	YQ 31	SHT2	CNV-24	RBV-33	AG	GA	GT	C	GA	T	A	GT	DEL.T	A	G	G	C	B	A	B	B	B	F	B	F
10	YQ 36	SHT2	CNV-16	RBV-27	AG	GA	GT	C	GA	T	A	GT	DEL.T	A	G	G	C	A	B	B	B	B	E	B	D
11	YQ 41	SHT2	CNV-32	RBV-29	AG	GA	GT	C	GA	T	A	GT	DEL.T	A	G	G	C	B	B	B	B	B	E	B	F
12	YQ 43	SHT2	CNV-16	RBV-29	AG	GA	GT	C	GA	T	A	GT	DEL.T	A	G	G	C	A	B	B	B	B	E	B	F
13	YQ 44	SHT2	CNV-23	RBV-12	AG	GA	GT	C	GA	T	A	GT	DEL.T	A	G	G	C	B	A	B	B	A	C	B	A
14	YQ 52	SHT2	CNV-24	RBV-29	AG	GA	GT	C	GA	T	A	GT	DEL.T	A	G	G	C	B	A	B	B	B	E	B	F
15	YQ 55	SHT2	CNV-16	RBV-15	AG	GA	GT	C	GA	T	A	GT	DEL.T	A	G	G	C	A	B	B	B	B	C	B	F
16	ELC 1	SHT2	CNV-04	RBV-33	AG	GA	GT	C	GA	T	A	GT	DEL.T	A	G	G	C	A	A	A	B	B	F	B	F
17	ELC 12	SHT2	CNV-14	RBV-15	AG	GA	GT	C	GA	T	A	GT	DEL.T	A	G	G	C	A	B	B	A	B	C	B	F
18	ELC 14	SHT1	CNV-19	RBV-29	AG	GA	GT	C	GA	T	A	GT	DEL.T	T	G	G	C	B	A	A	B	A	E	B	F
19	ELC 19	SHT1	CNV-10	RBV-29	AG	GA	GT	C	GA	T	A	GT	DEL.T	T	G	G	C	A	B	A	A	B	E	B	F
20	ELC 2	SHT3	CNV-32	RBV-27	AG	GA	GT	C	GA	T	A	GT	DEL	A	G	G	C	B	B	B	B	B	E	B	D
21	ELC 20	SHT1	CNV-27	RBV-15	AG	GA	GT	C	GA	T	A	GT	DEL.T	T	G	G	C	B	B	A	B	A	C	B	F
22	ELC 25	SHT1	CNV-21	RBV-20	AG	GA	GT	C	GA	T	A	GT	DEL.T	T	G	G	C	B	A	B	A	A	D	B	E
23	ELC 9	SHT2	CNV-08	RBV-15	AG	GA	GT	C	GA	T	A	GT	DEL.T	A	G	G	C	A	A	B	B	B	C	B	F
24	X 10	SHT2	CNV-32	RBV-15	AG	GA	GT	C	GA	T	A	GT	DEL.T	A	G	G	C	B	B	B	B	B	C	B	F
25	X 12	SHT2	CNV-16	RBV-15	AG	GA	GT	C	GA	T	A	GT	DEL.T	A	G	G	C	A	B	B	B	B	C	B	F
26	X 14	SHT2	CNV-28	RBV-26	AG	GA	GT	C	GA	T	A	GT	DEL.T	A	G	G	C	B	B	A	B	B	E	B	A
27	X 19	SHT1	CNV-16	RBV-15	AG	GA	GT	C	GA	T	A	GT	DEL.T	T	G	G	C	A	B	B	B	B	C	B	F
28	X 25	SHT2	CNV-09	RBV-29	AG	GA	GT	C	GA	T	A	GT	DEL.T	A	G	G	C	A	B	A	A	A	E	B	F
29	X 37	SHT3	CNV-28	RBV-26	AG	GA	GT	C	GA	T	A	GT	DEL	A	G	G	C	B	B	A	B	B	E	B	A
30	X 8	SHT2	CNV-20	RBV-26	AG	GA	GT	C	GA	T	A	GT	DEL.T	A	G	G	C	B	A	A	B	B	E	B	A
31	H 28	SHT2	CNV-32	RBV-29	AG	GA	GT	C	GA	T	A	GT	DEL.T	A	G	G	C	B	B	B	B	B	E	B	F
32	H 30	SHT1	CNV-23	RBV-12	AG	GA	GT	C	GA	T	A	GT	DEL.T	T	G	G	C	B	A	B	B	A	C	B	A
33	H 37	SHT1	CNV-24	RBV-15	AG	GA	GT	C	GA	T	A	GT	DEL.T	T	G	G	C	B	A	B	B	B	C	B	F
34	H 38	SHT2	CNV-32	RBV-12	AG	GA	GT	C	GA	T	A	GT	DEL.T	A	G	G	C	B	B	B	B	B	C	B	A
35	H 4	SHT2	CNV-31	RBV-12	AG	GA	GT	C	GA	T	A	GT	DEL.T	A	G	G	C	B	B	B	B	A	C	B	A
36	HSK M2	SHT2	CNV-03	RBV-33	AG	GA	GT	C	GA	T	A	GT	DEL.T	A	G	G	C	A	A	A	B	A	F	B	F
37	HSK M3	SHT1	CNV-10	RBV-29	AG	GA	GT	C	GA	T	A	GT	DEL.T	T	G	G	C	A	B	A	A	B	E	B	F
38	HSK M5	SHT1	CNV-20	RBV-12	AG	GA	GT	C	GA	T	A	GT	DEL.T	T	G	G	C	B	A	A	B	B	C	B	A
39	M 4	SHT2	CNV-16	RBV-15	AG	GA	GT	C	GA	T	A	GT	DEL.T	A	G	G	C	A	B	B	B	B	C	B	F
40	M 8	SHT2	CNV-12	RBV-26	AG	GA	GT	C	GA	T	A	GT	DEL.T	A	G	G	C	A	B	A	B	B	E	B	A
41	M 9	SHT2	CNV-22	RBV-02	AG	GA	GT	C	GA	T	A	GT	DEL.T	A	G	G	C	B	A	B	A	B	A	B	D
42	CK 28	SHT1	CNV-02	RBV-29	AG	GA	GT	C	GA	T	A	GT	DEL.T	T	G	G	C	A	A	A	A	B	E	B	F
43	CK 43	SHT18	CNV-12	RBV-26	AG	GA	GT	C	GA	T	A	GT	DEL.T	T	T	G	C	A	B	A	B	B	E	B	A
44	CK 50	SHT1	CNV-24	RBV-15	AG	GA	GT	C	GA	T	A	GT	DEL.T	T	G	G	C	B	A	B	B	B	C	B	F
45	CK 66	SHT1	CNV-14	RBV-15	AG	GA	GT	C	GA	T	A	GT	DEL.T	T	G	G	C	A	B	B	A	B	C	B	F
46	CK 69	SHT1	CNV-28	RBV-14	AG	GA	GT	C	GA	T	A	GT	DEL.T	T	G	G	C	B	B	A	B	B	C	B	E
47	CK 70	SHT1	CNV-07	RBV-12	AG	GA	GT	C	GA	T	A	GT	DEL.T	T	G	G	C	A	A	B	B	A	C	B	A
48	CK 71	SHT1	CNV-20	RBV-15	AG	GA	GT	C	GA	T	A	GT	DEL.T	T	G	G	C	B	A	A	B	B	C	B	F
49	CK 72	SHT1	CNV-32	RBV-12	AG	GA	GT	C	GA	T	A	GT	DEL.T	T	G	G	C	B	B	B	B	B	C	B	A
50	CK 74	SHT2	CNV-16	RBV-29	AG	GA	GT	C	GA	T	A	GT	DEL.T	A	G	G	C	A	B	B	B	B	E	B	F
51	LKZ 10	SHT1	CNV-14	RBV-29	AG	GA	GT	C	GA	T	A	GT	DEL.T	T	G	G	C	A	B	B	A	B	E	B	F
52	LKZ 14	SHT1	CNV-17	RBV-09	AG	GA	GT	C	GA	T	A	GT	DEL.T	T	G	G	C	B	A	A	A	A	C	A	A
53	LKZ 20	SHT1	CNV-32	RBV-15	AG	GA	GT	C	GA	T	A	GT	DEL.T	T	G	G	C	B	B	B	B	B	C	B	F
54	LKZ 28	SHT1	CNV-14	RBV-29	AG	GA	GT	C	GA	T	A	GT	DEL.T	T	G	G	C	A	B	B	A	B	E	B	F
55	JZ 01	SHT1	CNV-06	RBV-29	AG	GA	GT	C	GA	T	A	GT	DEL.T	T	G	G	C	A	A	B	A	B	E	B	F
56	JZ 03	SHT7	CNV-14	RBV-29	AG	GA	GT	CA	GA	T	A	GT	DEL.T	T	G	G	C	A	B	B	A	B	E	B	F
57	JZ 04	SHT4	CNV-01	RBV-23	G	GA	GT	C	GA	T	A	GT	DEL.T	T	G	G	C	A	A	A	A	A	D	C	D
58	JZ 15	SHT4	CNV-02	RBV-21	G	GA	GT	C	GA	T	A	GT	DEL.T	T	G	G	C	A	A	A	A	B	D	B	F
59	JZ 16	SHT1	CNV-30	RBV-29	AG	GA	GT	C	GA	T	A	GT	DEL.T	T	G	G	C	B	B	B	A	B	E	B	F
60	JZ 17	SHT6	CNV-14	RBV-03	AG	GA	GT	C	GA	T	A	GT	DEL	T	G	G	C	A	B	B	A	B	A	B	F
61	RKZ 1	SHT18	CNV-16	RBV-15	AG	GA	GT	C	GA	T	A	GT	DEL.T	T	T	G	C	A	B	B	B	B	C	B	F
62	RKZ 10	SHT2	CNV-09	RBV-29	AG	GA	GT	C	GA	T	A	GT	DEL.T	A	G	G	C	A	B	A	A	A	E	B	F
63	RKZ 5	SHT1	CNV-24	RBV-25	AG	GA	GT	C	GA	T	A	GT	DEL.T	T	G	G	C	B	A	B	B	B	E	A	F
64	RKZ 6	SHT1	CNV-12	RBV-29	AG	GA	GT	C	GA	T	A	GT	DEL.T	T	G	G	C	A	B	A	B	B	E	B	F
65	RKZ 7	SHT1	CNV-15	RBV-33	AG	GA	GT	C	GA	T	A	GT	DEL.T	T	G	G	C	A	B	B	B	A	F	B	F
66	NQU 2	SHT2	CNV-16	RBV-29	AG	GA	GT	C	GA	T	A	GT	DEL.T	A	G	G	C	A	B	B	B	B	E	B	F
67	NQU 6	SHT1	CNV-16	RBV-29	AG	GA	GT	C	GA	T	A	GT	DEL.T	T	G	G	C	A	B	B	B	B	E	B	F
68	NQU 8	SHT1	CNV-16	RBV-29	AG	GA	GT	C	GA	T	A	GT	DEL.T	T	G	G	C	A	B	B	B	B	E	B	F
69	CD 28	SHT1	CNV-13	RBV-09	AG	GA	GT	C	GA	T	A	GT	DEL.T	T	G	G	C	A	B	B	A	A	C	A	A
70	CD 30	SHT1	CNV-28	RBV-18	AG	GA	GT	C	GA	T	A	GT	DEL.T	T	G	G	C	B	B	A	B	B	D	A	F
71	CD 33	SHT1	CNV-10	RBV-15	AG	GA	GT	C	GA	T	A	GT	DEL.T	T	G	G	C	A	B	A	A	B	C	B	F
72	CD 4	SHT1	CNV-32	RBV-11	AG	GA	GT	C	GA	T	A	GT	DEL.T	T	G	G	C	B	B	B	B	B	C	A	F
73	CD 44	SHT1	CNV-16	RBV-15	AG	GA	GT	C	GA	T	A	GT	DEL.T	T	G	G	C	A	B	B	B	B	C	B	F
74	CD 5	SHT1	CNV-01	RBV-15	AG	GA	GT	C	GA	T	A	GT	DEL.T	T	G	G	C	A	A	A	A	A	C	B	F
75	CD 9	SHT15	CNV-16	RBV-29	AG	GA	GT	C	GA	T	A	CC	DEL	T	G	G	C	A	B	B	B	B	E	B	F
76	NQ 10	SHT1	CNV-17	RBV-29	AG	GA	GT	C	GA	T	A	GT	DEL.T	T	G	G	C	B	A	A	A	A	E	B	F
77	NQ 11	SHT1	CNV-26	RBV-15	AG	GA	GT	C	GA	T	A	GT	DEL.T	T	G	G	C	B	B	A	A	B	C	B	F
78	NQ 2	SHT1	CNV-11	RBV-23	AG	GA	GT	C	GA	T	A	GT	DEL.T	T	G	G	C	A	B	A	B	A	D	C	D
79	NQ 6	SHT13	CNV-09	RBV-17	AG	GA	G	C	GA	T	A	CC	DEL.T	T	G	G	C	A	B	A	A	A	C	D	F
80	NQ 7	SHT1	CNV-19	RBV-12	AG	GA	GT	C	GA	T	A	GT	DEL.T	T	G	G	C	B	A	A	B	A	C	B	A
81	NQ 8	SHT1	CNV-26	RBV-12	AG	GA	GT	C	GA	T	A	GT	DEL.T	T	G	G	C	B	B	A	A	B	C	B	A
82	BS 36	SHT1	CNV-31	RBV-15	AG	GA	GT	C	GA	T	A	GT	DEL.T	T	G	G	C	B	B	B	B	A	C	B	F
83	BS 1	SHT13	CNV-17	RBV-16	AG	GA	G	C	GA	T	A	CC	DEL.T	T	G	G	C	B	A	A	A	A	C	D	D
84	BS 11	SHT1	CNV-32	RBV-15	AG	GA	GT	C	GA	T	A	GT	DEL.T	T	G	G	C	B	B	B	B	B	C	B	F
85	BS 14	SHT9	CNV-17	RBV-34	AG	GA	G	CA	GA	T	A	GT	DEL.T	T	G	G	C	B	A	A	A	A	F	D	D
86	BS 25	SHT13	CNV-18	RBV-16	AG	GA	G	C	GA	T	A	CC	DEL.T	T	G	G	C	B	A	A	A	B	C	D	D
87	BS 4	SHT1	CNV-04	RBV-26	AG	GA	GT	C	GA	T	A	GT	DEL.T	T	G	G	C	A	A	A	B	B	E	B	A
88	BS 54	SHT9	CNV-27	RBV-16	AG	GA	G	CA	GA	T	A	GT	DEL.T	T	G	G	C	B	B	A	B	A	C	D	D
89	BS 58	SHT9	CNV-01	RBV-35	AG	GA	G	CA	GA	T	A	GT	DEL.T	T	G	G	C	A	A	A	A	A	F	D	F
90	D 17	SHT1	CNV-32	RBV-03	AG	GA	GT	C	GA	T	A	GT	DEL.T	T	G	G	C	B	B	B	B	B	A	B	F
91	D 19	SHT12	CNV-19	RBV-34	AG	GA	G	C	GA	T	A	GT	DEL.T	T	G	G	C	B	A	A	B	A	F	D	D
92	D 20	SHT1	CNV-16	RBV-15	AG	GA	GT	C	GA	T	A	GT	DEL.T	T	G	G	C	A	B	B	B	B	C	B	F
93	D 22	SHT5	CNV-14	RBV-29	AG	GA	GT	C	GA	T	AG	GT	DEL.T	T	G	G	C	A	B	B	A	B	E	B	F
94	D 23	SHT9	CNV-03	RBV-31	AG	GA	G	CA	GA	T	A	GT	DEL.T	T	G	G	C	A	A	A	B	A	E	D	D
95	D 26	SHT9	CNV-01	RBV-16	AG	GA	G	CA	GA	T	A	GT	DEL.T	T	G	G	C	A	A	A	A	A	C	D	D
96	D 29	SHT1	CNV-16	RBV-15	AG	GA	GT	C	GA	T	A	GT	DEL.T	T	G	G	C	A	B	B	B	B	C	B	F
97	D 30	SHT5	CNV-10	RBV-29	AG	GA	GT	C	GA	T	AG	GT	DEL.T	T	G	G	C	A	B	A	A	B	E	B	F
98	D 31	SHT5	CNV-16	RBV-29	AG	GA	GT	C	GA	T	AG	GT	DEL.T	T	G	G	C	A	B	B	B	B	E	B	F
99	D 32	SHT13	CNV-27	RBV-24	AG	GA	G	C	GA	T	A	CC	DEL.T	T	G	G	C	B	B	A	B	A	D	D	F
100	D 33	SHT13	CNV-29	RBV-34	AG	GA	G	C	GA	T	A	CC	DEL.T	T	G	G	C	B	B	B	A	A	F	D	D
101	D 34	SHT19	CNV-14	RBV-04	AG	GA	GT	C	GA	C	A	GT	DEL.T	T	G	G	G	A	B	B	A	B	A	C	D
102	D 37	SHT9	CNV-23	RBV-34	AG	GA	G	CA	GA	T	A	GT	DEL.T	T	G	G	C	B	A	B	B	A	F	D	D
103	D 39	SHT5	CNV-16	RBV-29	AG	GA	GT	C	GA	T	AG	GT	DEL.T	T	G	G	C	A	B	B	B	B	E	B	F
104	DBHTA	SHT9	CNV-17	RBV-35	AG	GA	G	CA	GA	T	A	GT	DEL.T	T	G	G	C	B	A	A	A	A	F	D	F
105	N 107	SHT13	CNV-02	RBV-16	AG	GA	G	C	GA	T	A	CC	DEL.T	T	G	G	C	A	A	A	A	B	C	D	D
106	N 109	SHT9	CNV-01	RBV-17	AG	GA	G	CA	GA	T	A	GT	DEL.T	T	G	G	C	A	A	A	A	A	C	D	F
107	N 111	SHT9	CNV-01	RBV-16	AG	GA	G	CA	GA	T	A	GT	DEL.T	T	G	G	C	A	A	A	A	A	C	D	D
108	N 123	SHT5	CNV-14	RBV-29	AG	GA	GT	C	GA	T	AG	GT	DEL.T	T	G	G	C	A	B	B	A	B	E	B	F
109	N 17	SHT10	CNV-10	RBV-16	AG	GA	G	CA	GA	T	A	GT	T	T	G	G	C	A	B	A	A	B	C	D	D
110	N 27	SHT4	CNV-09	RBV-13	G	GA	GT	C	GA	T	A	GT	DEL.T	T	G	G	C	A	B	A	A	A	C	B	D
111	N 35	SHT9	CNV-01	RBV-16	AG	GA	G	CA	GA	T	A	GT	DEL.T	T	G	G	C	A	A	A	A	A	C	D	D
112	N 36	SHT7	CNV-25	RBV-26	AG	GA	GT	CA	GA	T	A	GT	DEL.T	T	G	G	C	B	B	A	A	A	E	B	A
113	N 40	SHT9	CNV-09	RBV-16	AG	GA	G	CA	GA	T	A	GT	DEL.T	T	G	G	C	A	B	A	A	A	C	D	D
114	N 45	SHT1	CNV-12	RBV-29	AG	GA	GT	C	GA	T	A	GT	DEL.T	T	G	G	C	A	B	A	B	B	E	B	F
115	N 49	SHT13	CNV-10	RBV-16	AG	GA	G	C	GA	T	A	CC	DEL.T	T	G	G	C	A	B	A	A	B	C	D	D
116	N 56	SHT13	CNV-10	RBV-34	AG	GA	G	C	GA	T	A	CC	DEL.T	T	G	G	C	A	B	A	A	B	F	D	D
117	N 7	SHT19	CNV-32	RBV-29	AG	GA	GT	C	GA	C	A	GT	DEL.T	T	G	G	G	B	B	B	B	B	E	B	F
118	N 74	SHT4	CNV-10	RBV-19	G	GA	GT	C	GA	T	A	GT	DEL.T	T	G	G	C	A	B	A	A	B	D	B	D
119	N 76	SHT14	CNV-01	RBV-17	AG	GA	G	C	GA	T	A	CC	DEL	T	G	G	C	A	A	A	A	A	C	D	F
120	N 90	SHT5	CNV-06	RBV-29	AG	GA	GT	C	GA	T	AG	GT	DEL.T	T	G	G	C	A	A	B	A	B	E	B	F
121	M 25	SHT9	CNV-20	RBV-34	AG	GA	G	CA	GA	T	A	GT	DEL.T	T	G	G	C	B	A	A	B	B	F	D	D
122	YN 710	SHT19	CNV-16	RBV-15	AG	GA	GT	C	GA	C	A	GT	DEL.T	T	G	G	G	A	B	B	B	B	C	B	F
123	YN 711	SHT2	CNV-08	RBV-33	AG	GA	GT	C	GA	T	A	GT	DEL.T	A	G	G	C	A	A	B	B	B	F	B	F
124	YN 712	SHT16	CNV-12	RBV-33	AG	GA	GT	C	GA	T	A	GT	DEL.T	T	G	A	C	A	B	A	B	B	F	B	F
125	YN 713	SHT9	CNV-09	RBV-34	AG	GA	G	CA	GA	T	A	GT	DEL.T	T	G	G	C	A	B	A	A	A	F	D	D
126	YN 716	SHT2	CNV-32	RBV-15	AG	GA	GT	C	GA	T	A	GT	DEL.T	A	G	G	C	B	B	B	B	B	C	B	F
127	YN 719	SHT4	CNV-01	RBV-10	G	GA	GT	C	GA	T	A	GT	DEL.T	T	G	G	C	A	A	A	A	A	C	A	D
128	YN 720	SHT13	CNV-01	RBV-08	AG	GA	G	C	GA	T	A	CC	DEL.T	T	G	G	C	A	A	A	A	A	B	D	F
129	YN 722	SHT1	CNV-32	RBV-25	AG	GA	GT	C	GA	T	A	GT	DEL.T	T	G	G	C	B	B	B	B	B	E	A	F
130	ZT 14	SHT9	CNV-01	RBV-34	AG	GA	G	CA	GA	T	A	GT	DEL.T	T	G	G	C	A	A	A	A	A	F	D	D
131	ZT 24	SHT9	CNV-09	RBV-34	AG	GA	G	CA	GA	T	A	GT	DEL.T	T	G	G	C	A	B	A	A	A	F	D	D
132	ZT 27	SHT1	CNV-24	RBV-15	AG	GA	GT	C	GA	T	A	GT	DEL.T	T	G	G	C	B	A	B	B	B	C	B	F
133	ZT 30	SHT9	CNV-13	RBV-34	AG	GA	G	CA	GA	T	A	GT	DEL.T	T	G	G	C	A	B	B	A	A	F	D	D
134	ZT 33	SHT1	CNV-32	RBV-29	AG	GA	GT	C	GA	T	A	GT	DEL.T	T	G	G	C	B	B	B	B	B	E	B	F
135	ZT 35	SHT1	CNV-30	RBV-03	AG	GA	GT	C	GA	T	A	GT	DEL.T	T	G	G	C	B	B	B	A	B	A	B	F
136	LJ 42	SHT2	CNV-03	RBV-29	AG	GA	GT	C	GA	T	A	GT	DEL.T	A	G	G	C	A	A	A	B	A	E	B	F
137	LJ 47	SHT1	CNV-31	RBV-15	AG	GA	GT	C	GA	T	A	GT	DEL.T	T	G	G	C	B	B	B	B	A	C	B	F
138	LJ 48	SHT13	CNV-03	RBV-34	AG	GA	G	C	GA	T	A	CC	DEL.T	T	G	G	C	A	A	A	B	A	F	D	D
139	LJ 49	SHT1	CNV-27	RBV-12	AG	GA	GT	C	GA	T	A	GT	DEL.T	T	G	G	C	B	B	A	B	A	C	B	A
140	LJ 50	SHT5	CNV-12	RBV-15	AG	GA	GT	C	GA	T	AG	GT	DEL.T	T	G	G	C	A	B	A	B	B	C	B	F
141	LJ 51	SHT2	CNV-07	RBV-26	AG	GA	GT	C	GA	T	A	GT	DEL.T	A	G	G	C	A	A	B	B	A	E	B	A
142	LJ 52	SHT5	CNV-10	RBV-15	AG	GA	GT	C	GA	T	AG	GT	DEL.T	T	G	G	C	A	B	A	A	B	C	B	F
143	LJ 53	SHT1	CNV-32	RBV-15	AG	GA	GT	C	GA	T	A	GT	DEL.T	T	G	G	C	B	B	B	B	B	C	B	F
144	LJ 55	SHT2	CNV-20	RBV-29	AG	GA	GT	C	GA	T	A	GT	DEL.T	A	G	G	C	B	A	A	B	B	E	B	F
145	LJ 57	SHT2	CNV-03	RBV-27	AG	GA	GT	C	GA	T	A	GT	DEL.T	A	G	G	C	A	A	A	B	A	E	B	D
146	LJ 58	SHT1	CNV-32	RBV-15	AG	GA	GT	C	GA	T	A	GT	DEL.T	T	G	G	C	B	B	B	B	B	C	B	F
147	LJ 59	SHT5	CNV-32	RBV-15	AG	GA	GT	C	GA	T	AG	GT	DEL.T	T	G	G	C	B	B	B	B	B	C	B	F
148	LJ 60	SHT1	CNV-32	RBV-33	AG	GA	GT	C	GA	T	A	GT	DEL.T	T	G	G	C	B	B	B	B	B	F	B	F
149	LJ 62	SHT1	CNV-32	RBV-33	AG	GA	GT	C	GA	T	A	GT	DEL.T	T	G	G	C	B	B	B	B	B	F	B	F
150	LJ 63	SHT2	CNV-31	RBV-02	AG	GA	GT	C	GA	T	A	GT	DEL.T	A	G	G	C	B	B	B	B	A	A	B	D
151	LJ 65	SHT1	CNV-08	RBV-15	AG	GA	GT	C	GA	T	A	GT	DEL.T	T	G	G	C	A	A	B	B	B	C	B	F
152	LJ 66	SHT1	CNV-18	RBV-29	AG	GA	GT	C	GA	T	A	GT	DEL.T	T	G	G	C	B	A	A	A	B	E	B	F
153	LJ 67	SHT2	CNV-08	RBV-29	AG	GA	GT	C	GA	T	A	GT	DEL.T	A	G	G	C	A	A	B	B	B	E	B	F
154	LJ 68	SHT1	CNV-32	RBV-15	AG	GA	GT	C	GA	T	A	GT	DEL.T	T	G	G	C	B	B	B	B	B	C	B	F
155	LJ 70	SHT1	CNV-16	RBV-29	AG	GA	GT	C	GA	T	A	GT	DEL.T	T	G	G	C	A	B	B	B	B	E	B	F
156	LJ 71	SHT2	CNV-16	RBV-15	AG	GA	GT	C	GA	T	A	GT	DEL.T	A	G	G	C	A	B	B	B	B	C	B	F
157	LJ 75	SHT1	CNV-32	RBV-33	AG	GA	GT	C	GA	T	A	GT	DEL.T	T	G	G	C	B	B	B	B	B	F	B	F
158	LJ 78	SHT5	CNV-08	RBV-15	AG	GA	GT	C	GA	T	AG	GT	DEL.T	T	G	G	C	A	A	B	B	B	C	B	F
159	LJ 79	SHT2	CNV-16	RBV-15	AG	GA	GT	C	GA	T	A	GT	DEL.T	A	G	G	C	A	B	B	B	B	C	B	F
160	LJ 80	SHT5	CNV-16	RBV-15	AG	GA	GT	C	GA	T	AG	GT	DEL.T	T	G	G	C	A	B	B	B	B	C	B	F
161	LJ 81	SHT1	CNV-30	RBV-29	AG	GA	GT	C	GA	T	A	GT	DEL.T	T	G	G	C	B	B	B	A	B	E	B	F
162	LJ 82	SHT1	CNV-15	RBV-29	AG	GA	GT	C	GA	T	A	GT	DEL.T	T	G	G	C	A	B	B	B	A	E	B	F
163	LJ 84	SHT5	CNV-16	RBV-29	AG	GA	GT	C	GA	T	AG	GT	DEL.T	T	G	G	C	A	B	B	B	B	E	B	F
164	LJ 85	SHT1	CNV-01	RBV-15	AG	GA	GT	C	GA	T	A	GT	DEL.T	T	G	G	C	A	A	A	A	A	C	B	F
165	LJ 92	SHT4	CNV-08	RBV-07	G	GA	GT	C	GA	T	A	GT	DEL.T	T	G	G	C	A	A	B	B	B	B	D	E
166	TC 01	SHT9	CNV-14	RBV-31	AG	GA	G	CA	GA	T	A	GT	DEL.T	T	G	G	C	A	B	B	A	B	E	D	D
167	TC 02	SHT9	CNV-01	RBV-31	AG	GA	G	CA	GA	T	A	GT	DEL.T	T	G	G	C	A	A	A	A	A	E	D	D
168	TC 03	SHT1	CNV-14	RBV-29	AG	GA	GT	C	GA	T	A	GT	DEL.T	T	G	G	C	A	B	B	A	B	E	B	F
169	TC 04	SHT9	CNV-03	RBV-35	AG	GA	G	CA	GA	T	A	GT	DEL.T	T	G	G	C	A	A	A	B	A	F	D	F
170	TC 05	SHT2	CNV-16	RBV-15	AG	GA	GT	C	GA	T	A	GT	DEL.T	A	G	G	C	A	B	B	B	B	C	B	F
171	TC 06	SHT1	CNV-32	RBV-29	AG	GA	GT	C	GA	T	A	GT	DEL.T	T	G	G	C	B	B	B	B	B	E	B	F
172	TC 07	SHT1	CNV-12	RBV-28	AG	GA	GT	C	GA	T	A	GT	DEL.T	T	G	G	C	A	B	A	B	B	E	B	E
173	TC 09	SHT1	CNV-14	RBV-03	AG	GA	GT	C	GA	T	A	GT	DEL.T	T	G	G	C	A	B	B	A	B	A	B	F
174	TC 10	SHT8	CNV-32	RBV-32	AG	GA	GT	CA	GA	T	A	GT	DEL.T	A	G	G	C	B	B	B	B	B	F	B	A
175	TC 11	SHT1	CNV-32	RBV-15	AG	GA	GT	C	GA	T	A	GT	DEL.T	T	G	G	C	B	B	B	B	B	C	B	F
176	TC 12	SHT2	CNV-24	RBV-33	AG	GA	GT	C	GA	T	A	GT	DEL.T	A	G	G	C	B	A	B	B	B	F	B	F
177	TC 13	SHT2	CNV-14	RBV-26	AG	GA	GT	C	GA	T	A	GT	DEL.T	A	G	G	C	A	B	B	A	B	E	B	A
178	TC 22	SHT2	CNV-12	RBV-03	AG	GA	GT	C	GA	T	A	GT	DEL.T	A	G	G	C	A	B	A	B	B	A	B	F
179	TC 23	SHT1	CNV-24	RBV-33	AG	GA	GT	C	GA	T	A	GT	DEL.T	T	G	G	C	B	A	B	B	B	F	B	F
180	TC 24	SHT1	CNV-04	RBV-12	AG	GA	GT	C	GA	T	A	GT	DEL.T	T	G	G	C	A	A	A	B	B	C	B	A
181	TC 25	SHT1	CNV-28	RBV-15	AG	GA	GT	C	GA	T	A	GT	DEL.T	T	G	G	C	B	B	A	B	B	C	B	F
182	TC 31	SHT2	CNV-24	RBV-15	AG	GA	GT	C	GA	T	A	GT	DEL.T	A	G	G	C	B	A	B	B	B	C	B	F
183	TC 35	SHT2	CNV-16	RBV-33	AG	GA	GT	C	GA	T	A	GT	DEL.T	A	G	G	C	A	B	B	B	B	F	B	F
184	TC 36	SHT2	CNV-23	RBV-32	AG	GA	GT	C	GA	T	A	GT	DEL.T	A	G	G	C	B	A	B	B	A	F	B	A
185	TC 37	SHT1	CNV-32	RBV-15	AG	GA	GT	C	GA	T	A	GT	DEL.T	T	G	G	C	B	B	B	B	B	C	B	F
186	YJ 02	SHT4	CNV-01	RBV-02	G	GA	GT	C	GA	T	A	GT	DEL.T	T	G	G	C	A	A	A	A	A	A	B	D
187	YJ 14	SHT4	CNV-02	RBV-29	G	GA	GT	C	GA	T	A	GT	DEL.T	T	G	G	C	A	A	A	A	B	E	B	F
188	YM 10	SHT13	CNV-03	RBV-17	AG	GA	G	C	GA	T	A	CC	DEL.T	T	G	G	C	A	A	A	B	A	C	D	F
189	GZ 01	SHT9	CNV-02	RBV-31	AG	GA	G	CA	GA	T	A	GT	DEL.T	T	G	G	C	A	A	A	A	B	E	D	D
190	GZ 09	SHT1	CNV-14	RBV-29	AG	GA	GT	C	GA	T	A	GT	DEL.T	T	G	G	C	A	B	B	A	B	E	B	F
191	GZ 10	SHT19	CNV-10	RBV-23	AG	GA	GT	C	GA	C	A	GT	DEL.T	T	G	G	G	A	B	A	A	B	D	C	D
192	GZ 12	SHT1	CNV-32	RBV-33	AG	GA	GT	C	GA	T	A	GT	DEL.T	T	G	G	C	B	B	B	B	B	F	B	F
193	GZ 13	SHT13	CNV-08	RBV-16	AG	GA	G	C	GA	T	A	CC	DEL.T	T	G	G	C	A	A	B	B	B	C	D	D
194	GZ 22	SHT4	CNV-06	RBV-23	G	GA	GT	C	GA	T	A	GT	DEL.T	T	G	G	C	A	A	B	A	B	D	C	D
195	GZ 24	SHT9	CNV-05	RBV-34	AG	GA	G	CA	GA	T	A	GT	DEL.T	T	G	G	C	A	A	B	A	A	F	D	D
196	GZ 28	SHT5	CNV-30	RBV-29	AG	GA	GT	C	GA	T	AG	GT	DEL.T	T	G	G	C	B	B	B	A	B	E	B	F
197	GZ 30	SHT1	CNV-08	RBV-15	AG	GA	GT	C	GA	T	A	GT	DEL.T	T	G	G	C	A	A	B	B	B	C	B	F
198	GZ 31	SHT9	CNV-10	RBV-34	AG	GA	G	CA	GA	T	A	GT	DEL.T	T	G	G	C	A	B	A	A	B	F	D	D
199	GZ 36	SHT19	CNV-30	RBV-29	AG	GA	GT	C	GA	C	A	GT	DEL.T	T	G	G	G	B	B	B	A	B	E	B	F
200	JC 45	SHT13	CNV-03	RBV-30	AG	GA	G	C	GA	T	A	CC	DEL.T	T	G	G	C	A	A	A	B	A	E	D	B
201	JJ 11	SHT4	CNV-01	RBV-05	G	GA	GT	C	GA	T	A	GT	DEL.T	T	G	G	C	A	A	A	A	A	A	C	F
202	JJ 48	SHT13	CNV-01	RBV-35	AG	GA	G	C	GA	T	A	CC	DEL.T	T	G	G	C	A	A	A	A	A	F	D	F
203	JJ 49	SHT13	CNV-01	RBV-16	AG	GA	G	C	GA	T	A	CC	DEL.T	T	G	G	C	A	A	A	A	A	C	D	D
204	JJ 51	SHT13	CNV-17	RBV-34	AG	GA	G	C	GA	T	A	CC	DEL.T	T	G	G	C	B	A	A	A	A	F	D	D
205	JJ 54	SHT13	CNV-17	RBV-16	AG	GA	G	C	GA	T	A	CC	DEL.T	T	G	G	C	B	A	A	A	A	C	D	D
206	JJ 56	SHT13	CNV-18	RBV-34	AG	GA	G	C	GA	T	A	CC	DEL.T	T	G	G	C	B	A	A	A	B	F	D	D
207	JJ 57	SHT13	CNV-01	RBV-16	AG	GA	G	C	GA	T	A	CC	DEL.T	T	G	G	C	A	A	A	A	A	C	D	D
208	JJ 58	SHT13	CNV-01	RBV-34	AG	GA	G	C	GA	T	A	CC	DEL.T	T	G	G	C	A	A	A	A	A	F	D	D
209	JJ 59	SHT4	CNV-01	RBV-22	G	GA	GT	C	GA	T	A	GT	DEL.T	T	G	G	C	A	A	A	A	A	D	C	A
210	JJ 60	SHT19	CNV-24	RBV-29	AG	GA	GT	C	GA	C	A	GT	DEL.T	T	G	G	G	B	A	B	B	B	E	B	F
211	0901	SHT3	CNV-28	RBV-15	AG	GA	GT	C	GA	T	A	GT	DEL	A	G	G	C	B	B	A	B	B	C	B	F
212	0902	SHT3	CNV-23	RBV-15	AG	GA	GT	C	GA	T	A	GT	DEL	A	G	G	C	B	A	B	B	A	C	B	F
213	0904	SHT3	CNV-32	RBV-29	AG	GA	GT	C	GA	T	A	GT	DEL	A	G	G	C	B	B	B	B	B	E	B	F
214	0905	SHT2	CNV-23	RBV-26	AG	GA	GT	C	GA	T	A	GT	DEL.T	A	G	G	C	B	A	B	B	A	E	B	A
215	0906	SHT3	CNV-31	RBV-26	AG	GA	GT	C	GA	T	A	GT	DEL	A	G	G	C	B	B	B	B	A	E	B	A
216	0911	SHT3	CNV-32	RBV-29	AG	GA	GT	C	GA	T	A	GT	DEL	A	G	G	C	B	B	B	B	B	E	B	F
217	0912	SHT2	CNV-32	RBV-29	AG	GA	GT	C	GA	T	A	GT	DEL.T	A	G	G	C	B	B	B	B	B	E	B	F
218	1102	SHT3	CNV-30	RBV-15	AG	GA	GT	C	GA	T	A	GT	DEL	A	G	G	C	B	B	B	A	B	C	B	F
219	1107	SHT3	CNV-32	RBV-15	AG	GA	GT	C	GA	T	A	GT	DEL	A	G	G	C	B	B	B	B	B	C	B	F
220	1115	SHT3	CNV-24	RBV-29	AG	GA	GT	C	GA	T	A	GT	DEL	A	G	G	C	B	A	B	B	B	E	B	F
221	1116	SHT3	CNV-32	RBV-15	AG	GA	GT	C	GA	T	A	GT	DEL	A	G	G	C	B	B	B	B	B	C	B	F
222	1117	SHT3	CNV-24	RBV-15	AG	GA	GT	C	GA	T	A	GT	DEL	A	G	G	C	B	A	B	B	B	C	B	F
223	1301	SHT3	CNV-28	RBV-29	AG	GA	GT	C	GA	T	A	GT	DEL	A	G	G	C	B	B	A	B	B	E	B	F
224	1302	SHT3	CNV-30	RBV-15	AG	GA	GT	C	GA	T	A	GT	DEL	A	G	G	C	B	B	B	A	B	C	B	F
225	1306	SHT3	CNV-32	RBV-13	AG	GA	GT	C	GA	T	A	GT	DEL	A	G	G	C	B	B	B	B	B	C	B	D
226	1307	SHT3	CNV-32	RBV-15	AG	GA	GT	C	GA	T	A	GT	DEL	A	G	G	C	B	B	B	B	B	C	B	F
227	1308	SHT3	CNV-32	RBV-15	AG	GA	GT	C	GA	T	A	GT	DEL	A	G	G	C	B	B	B	B	B	C	B	F
228	1309	SHT3	CNV-31	RBV-15	AG	GA	GT	C	GA	T	A	GT	DEL	A	G	G	C	B	B	B	B	A	C	B	F
229	1310	SHT2	CNV-32	RBV-29	AG	GA	GT	C	GA	T	A	GT	DEL.T	A	G	G	C	B	B	B	B	B	E	B	F
230	1311	SHT3	CNV-23	RBV-12	AG	GA	GT	C	GA	T	A	GT	DEL	A	G	G	C	B	A	B	B	A	C	B	A
231	I 0833	SHT3	CNV-31	RBV-27	AG	GA	GT	C	GA	T	A	GT	DEL	A	G	G	C	B	B	B	B	A	E	B	D
232	I 0834	SHT3	CNV-32	RBV-01	AG	GA	GT	C	GA	T	A	GT	DEL	A	G	G	C	B	B	B	B	B	A	B	C
233	I 1048	SHT3	CNV-25	RBV-29	AG	GA	GT	C	GA	T	A	GT	DEL	A	G	G	C	B	B	A	A	A	E	B	F
234	I 1049	SHT3	CNV-20	RBV-15	AG	GA	GT	C	GA	T	A	GT	DEL	A	G	G	C	B	A	A	B	B	C	B	F
235	I 1204	SHT3	CNV-32	RBV-29	AG	GA	GT	C	GA	T	A	GT	DEL	A	G	G	C	B	B	B	B	B	E	B	F
236	I 1205	SHT3	CNV-20	RBV-15	AG	GA	GT	C	GA	T	A	GT	DEL	A	G	G	C	B	A	A	B	B	C	B	F
237	I 1206	SHT3	CNV-23	RBV-15	AG	GA	GT	C	GA	T	A	GT	DEL	A	G	G	C	B	A	B	B	A	C	B	F
238	I 1207	SHT3	CNV-31	RBV-13	AG	GA	GT	C	GA	T	A	GT	DEL	A	G	G	C	B	B	B	B	A	C	B	D
239	TB 19G	SHT3	CNV-32	RBV-29	AG	GA	GT	C	GA	T	A	GT	DEL	A	G	G	C	B	B	B	B	B	E	B	F
240	TB 20G	SHT3	CNV-32	RBV-15	AG	GA	GT	C	GA	T	A	GT	DEL	A	G	G	C	B	B	B	B	B	C	B	F
241	AR 1206	SHT2	CNV-32	RBV-29	AG	GA	GT	C	GA	T	A	GT	DEL.T	A	G	G	C	B	B	B	B	B	E	B	F
242	AR 1207	SHT2	CNV-14	RBV-26	AG	GA	GT	C	GA	T	A	GT	DEL.T	A	G	G	C	A	B	B	A	B	E	B	A
243	AR 1G	SHT1	CNV-16	RBV-15	AG	GA	GT	C	GA	T	A	GT	DEL.T	T	G	G	C	A	B	B	B	B	C	B	F
244	AR 2G	SHT1	CNV-23	RBV-29	AG	GA	GT	C	GA	T	A	GT	DEL.T	T	G	G	C	B	A	B	B	A	E	B	F
245	AR 4G	SHT1	CNV-14	RBV-29	AG	GA	GT	C	GA	T	A	GT	DEL.T	T	G	G	C	A	B	B	A	B	E	B	F
246	A 0803	SHT1	CNV-23	RBV-15	AG	GA	GT	C	GA	T	A	GT	DEL.T	T	G	G	C	B	A	B	B	A	C	B	F
247	A 0804	SHT1	CNV-27	RBV-29	AG	GA	GT	C	GA	T	A	GT	DEL.T	T	G	G	C	B	B	A	B	A	E	B	F
248	A 0805	SHT1	CNV-32	RBV-29	AG	GA	GT	C	GA	T	A	GT	DEL.T	T	G	G	C	B	B	B	B	B	E	B	F
249	A 0807	SHT1	CNV-16	RBV-29	AG	GA	GT	C	GA	T	A	GT	DEL.T	T	G	G	C	A	B	B	B	B	E	B	F
250	A 1103	SHT3	CNV-31	RBV-15	AG	GA	GT	C	GA	T	A	GT	DEL	A	G	G	C	B	B	B	B	A	C	B	F
251	A 1104	SHT1	CNV-30	RBV-29	AG	GA	GT	C	GA	T	A	GT	DEL.T	T	G	G	C	B	B	B	A	B	E	B	F
252	A 1105	SHT1	CNV-07	RBV-15	AG	GA	GT	C	GA	T	A	GT	DEL.T	T	G	G	C	A	A	B	B	A	C	B	F
253	A 1206	SHT1	CNV-24	RBV-15	AG	GA	GT	C	GA	T	A	GT	DEL.T	T	G	G	C	B	A	B	B	B	C	B	F
254	A 1207	SHT1	CNV-27	RBV-15	AG	GA	GT	C	GA	T	A	GT	DEL.T	T	G	G	C	B	B	A	B	A	C	B	F
255	A 1208	SHT1	CNV-23	RBV-15	AG	GA	GT	C	GA	T	A	GT	DEL.T	T	G	G	C	B	A	B	B	A	C	B	F
256	AT 10H	SHT2	CNV-24	RBV-32	AG	GA	GT	C	GA	T	A	GT	DEL.T	A	G	G	C	B	A	B	B	B	F	B	A
257	AT 14H	SHT2	CNV-32	RBV-33	AG	GA	GT	C	GA	T	A	GT	DEL.T	A	G	G	C	B	B	B	B	B	F	B	F
258	AT 16H	SHT2	CNV-24	RBV-15	AG	GA	GT	C	GA	T	A	GT	DEL.T	A	G	G	C	B	A	B	B	B	C	B	F
259	AT 18H	SHT2	CNV-08	RBV-12	AG	GA	GT	C	GA	T	A	GT	DEL.T	A	G	G	C	A	A	B	B	B	C	B	A
260	AT 1H	SHT2	CNV-16	RBV-15	AG	GA	GT	C	GA	T	A	GT	DEL.T	A	G	G	C	A	B	B	B	B	C	B	F
261	AT 22H	SHT2	CNV-04	RBV-15	AG	GA	GT	C	GA	T	A	GT	DEL.T	A	G	G	C	A	A	A	B	B	C	B	F
262	AT 2H	SHT2	CNV-32	RBV-27	AG	GA	GT	C	GA	T	A	GT	DEL.T	A	G	G	C	B	B	B	B	B	E	B	D
263	AT 40H	SHT3	CNV-24	RBV-13	AG	GA	GT	C	GA	T	A	GT	DEL	A	G	G	C	B	A	B	B	B	C	B	D
264	AT 51H	SHT3	CNV-28	RBV-29	AG	GA	GT	C	GA	T	A	GT	DEL	A	G	G	C	B	B	A	B	B	E	B	F
265	AT 56H	SHT3	CNV-27	RBV-15	AG	GA	GT	C	GA	T	A	GT	DEL	A	G	G	C	B	B	A	B	A	C	B	F
266	AT 58H	SHT3	CNV-30	RBV-15	AG	GA	GT	C	GA	T	A	GT	DEL	A	G	G	C	B	B	B	A	B	C	B	F
267	AT 6H	SHT2	CNV-31	RBV-32	AG	GA	GT	C	GA	T	A	GT	DEL.T	A	G	G	C	B	B	B	B	A	F	B	A
268	AT 9H	SHT2	CNV-24	RBV-33	AG	GA	GT	C	GA	T	A	GT	DEL.T	A	G	G	C	B	A	B	B	B	F	B	F
269	WB 17G	SHT3	CNV-28	RBV-26	AG	GA	GT	C	GA	T	A	GT	DEL	A	G	G	C	B	B	A	B	B	E	B	A
270	WB 18G	SHT3	CNV-31	RBV-13	AG	GA	GT	C	GA	T	A	GT	DEL	A	G	G	C	B	B	B	B	A	C	B	D
271	W 0902	SHT3	CNV-24	RBV-27	AG	GA	GT	C	GA	T	A	GT	DEL	A	G	G	C	B	A	B	B	B	E	B	D
272	W 1204	SHT2	CNV-32	RBV-15	AG	GA	GT	C	GA	T	A	GT	DEL.T	A	G	G	C	B	B	B	B	B	C	B	F
273	W 1210	SHT2	CNV-32	RBV-15	AG	GA	GT	C	GA	T	A	GT	DEL.T	A	G	G	C	B	B	B	B	B	C	B	F
274	W 1212	SHT3	CNV-32	RBV-29	AG	GA	GT	C	GA	T	A	GT	DEL	A	G	G	C	B	B	B	B	B	E	B	F
275	W 1213	SHT3	CNV-32	RBV-29	AG	GA	GT	C	GA	T	A	GT	DEL	A	G	G	C	B	B	B	B	B	E	B	F
276	Z 250	EP	CNV-32	RBV-18	AG	GA	GT	C	GA	C	A	GT	DEL.T	T	G	G	C	B	B	B	B	B	D	A	F
